# Supplementary material for: Effects of congested fixture and matches’ participation on internal and external workload indices in professional soccer players
Source: Sci Rep. 2022 Feb 3;12:1864. doi: 10.1038/s41598-022-05792-w (PMC8814012; doi:10.1038/s41598-022-05792-w)
Supplement: Supplementary file 1 — Supplementary Information. [file 41598_2022_5792_MOESM1_ESM.xlsx]

## Sheet: Dataset
Name	Playing_Position	Match_Participation	Congested-Fixture	Number of Sessions	Acute-TD	Mean-TD	SD-TD	M-TD	S-TD	Acute-HIR	Mean-HIR	SD-HIR	M-HIR	S-HIR	Acute-Acc	Mean-Acc	SD-Acc	M-Acc	S-Acc	Acute-Dec	Mean-Dec	SD-Dec	M-Dec	S-Dec	Acute-sRPE	Mean-sRPE	SD-sRPE	M-sRPE	S-sRPE
Player 1	3	0	0	4	21329.2	5332.3	3147.11	1.69435	36139	1906.64	476.66	595.16	0.800893	1527.01	818.5	204.625	119.788	1.70823	1398.19	1046.2	261.55	166.282	1.57293	1645.6	1902	475.5	376.356	1.26343	2403.05
Player 1	3	0	0	6	29330	4888.33	3794.14	1.28839	37788.4	3115.67	519.278	487.72	1.06471	3317.27	1193.9	198.983	138.755	1.43406	1712.13	1388.9	231.483	164.381	1.40821	1955.87	2974	495.667	489.099	1.01343	3013.93
Player 1	3	0	0	5	19346.6	3869.32	4573.46	0.846038	16368	2689.59	537.917	832.036	0.646508	1738.84	828.5	165.7	198.08	0.836532	693.067	974.5	194.9	250.47	0.778136	758.293	1460	292	356.405	0.819293	1196.17
Player 1	3	1	0	5	15994.8	3198.96	1957.03	1.6346	26145.1	1664.35	332.871	262.775	1.26675	2108.32	567.6	113.52	70.3082	1.6146	916.45	644	128.8	87.3836	1.47396	949.231	992	198.4	126.913	1.56328	1550.77
Player 1	3	1	0	5	17849.6	3569.92	1882.06	1.89682	33857.4	1674.58	334.916	136.11	2.46063	4120.52	634.9	126.98	70.124	1.81079	1149.67	773.2	154.64	85.1059	1.81703	1404.93	1226	245.2	163.587	1.4989	1837.65
Player 1	3	2	0	5	6551.9	1310.38	1998.66	0.65563	4295.62	702.96	140.592	193.229	0.727594	511.47	311.5	62.3	90.7922	0.686182	213.746	361.7	72.34	106.717	0.67787	245.186	315	63	90.2497	0.698064	219.89
Player 1	3	2	0	7	14270.7	2038.67	2573.64	0.792136	11304.3	1541.92	220.274	321.915	0.684261	1055.08	531.4	75.9143	97.527	0.778393	413.638	605.2	86.4571	112.649	0.767493	464.487	1074	153.429	206.658	0.742427	797.366
Player 1	3	2	0	5	7744.6	1548.92	2158.52	0.717584	5557.4	417.986	83.5972	131.616	0.635161	265.488	303.9	60.78	83.8951	0.724476	220.168	363.2	72.64	101.992	0.712213	258.676	508	101.6	145.041	0.700493	355.851
Player 1	3	2	0	7	30332.3	4333.19	2233	1.94052	58860.4	2998.89	428.412	246.969	1.73468	5202.11	1202.4	171.771	96.0223	1.78887	2150.94	1358.9	194.129	107.593	1.80428	2451.84	2354	336.286	121.339	2.77145	6523.99
Player 1	3	2	0	5	11327.3	2265.46	2251.15	1.00635	11399.3	1176.01	235.202	227.294	1.03479	1216.93	511.5	102.3	99.8936	1.02409	523.822	598.7	119.74	118.875	1.00727	603.054	657	131.4	140.671	0.934095	613.701
Player 1	3	2	0	4	8476.8	2119.2	2274.08	0.931893	7899.47	912.658	228.165	265.72	0.858666	783.669	412.3	103.075	122.288	0.842887	347.522	415.9	103.975	124.83	0.832932	346.416	828	207	227.974	0.908	751.824
Player 1	3	0	1	6	24425.9	4070.98	2890.29	1.40851	34404	2237.3	372.884	332.875	1.12019	2506.21	896.4	149.4	95.7675	1.56003	1398.41	1076.3	179.383	128.949	1.39111	1497.26	2457	409.5	334.818	1.22305	3005.04
Player 1	3	1	1	7	24286.5	3469.5	2606.44	1.33112	32328.3	2428.23	346.89	314.517	1.10293	2678.16	875.4	125.057	97.8765	1.2777	1118.5	1020.2	145.743	117.362	1.24182	1266.9	1616	230.857	159.824	1.44444	2334.22
Player 1	3	1	1	5	15955.9	3191.18	2185.4	1.46023	23299.2	1104.63	220.927	167.383	1.31988	1457.99	705.5	141.1	106.367	1.32654	935.872	802.6	160.52	123.728	1.29736	1041.26	1504	300.8	220.611	1.36349	2050.68
Player 1	3	1	1	5	21981.7	4396.34	3215.65	1.36717	30052.7	1995.44	399.088	363.251	1.09866	2192.3	849.6	169.92	109.051	1.55817	1323.82	1081.9	216.38	153.677	1.40802	1523.34	1860	372	311.394	1.19463	2222.01
Player 1	3	2	1	6	12736.2	2122.7	2559.4	0.829374	10563.1	1046.27	174.379	264.327	0.659711	690.238	584.6	97.4333	141.939	0.686447	401.297	665.3	110.883	157.546	0.703817	468.249	912	152	185.231	0.820598	748.386
Player 1	3	2	1	6	21567.1	3594.52	1971.26	1.82347	39326.9	1959.1	326.517	208.474	1.56622	3068.39	932	155.333	90.6037	1.71443	1597.84	1037.5	172.917	94.5969	1.82793	1896.48	2047	341.167	193.755	1.76082	3604.39
Player 1	3	2	1	6	22844.3	3807.38	2250.38	1.69189	38649.9	1351.27	225.211	170.123	1.32381	1788.82	880.2	146.7	115.07	1.27488	1122.15	1030.6	171.767	135.425	1.26835	1307.17	1877	312.833	183.694	1.70302	3196.56
Player 1	3	2	1	7	17615.3	2516.47	3270.8	0.769375	13552.8	1458.55	208.364	314.312	0.662922	966.905	613.8	87.6857	110.685	0.792207	486.257	811.6	115.943	151.079	0.767433	622.849	1393	199	255.714	0.778213	1084.05
Player 1	3	2	1	5	20473.6	4094.72	2601.32	1.57409	32227.4	1734.35	346.869	321.177	1.07999	1873.08	845.5	169.1	124.775	1.35524	1145.85	918.3	183.66	129.413	1.41918	1303.23	1762	352.4	249.722	1.41117	2486.48
Player 2	4	0	0	4	13327	3331.75	3845.64	0.866371	11546.1	924.467	231.117	403.038	0.573436	530.123	375	93.75	99.1554	0.945485	354.557	491.6	122.9	148.859	0.825612	405.871	1067	266.75	412.483	0.646693	690.022
Player 2	4	0	0	4	16061.1	4015.27	4188.29	0.958691	15397.6	1479.57	369.892	596.401	0.620208	917.641	408.9	102.225	120.401	0.849037	347.171	591.9	147.975	200.789	0.736967	436.211	1750	437.5	490.133	0.892615	1562.08
Player 2	4	0	0	4	22294.2	5573.55	4676.03	1.19194	26573.3	1702.33	425.584	378.833	1.12341	1912.41	592.9	148.225	124.222	1.19323	707.464	824.8	206.2	187.486	1.09982	907.128	2316	579	565.546	1.02379	2371.1
Player 2	4	0	0	4	12507.3	3126.82	4764.98	0.656209	8207.4	1161.62	290.406	573.349	0.506508	588.372	368.3	92.075	147.068	0.626072	230.582	396.3	99.075	164.546	0.60211	238.616	1492	373	536.951	0.694663	1036.44
Player 2	4	1	0	5	8300	1660	1894.59	0.876179	7272.29	565.569	113.114	110.449	1.02412	579.213	307.9	61.58	71.9956	0.85533	263.356	311.8	62.36	69.6778	0.894977	279.054	720	144	175.067	0.822542	592.23
Player 2	4	2	0	7	7987.6	1141.09	1951.77	0.584642	4669.88	600.755	85.8221	160.769	0.533824	320.697	275.1	39.3	67.127	0.585458	161.059	332.2	47.4571	81.0901	0.585239	194.417	543	77.5714	139.647	0.555482	301.627
Player 2	4	2	0	5	12919.4	2583.88	2499.74	1.03366	13354.2	635.6	127.12	164.167	0.774335	492.168	539	107.8	107.159	1.00598	542.222	669.7	133.94	131.768	1.01649	680.741	785	157	148.165	1.05963	831.807
Player 2	4	2	0	5	9557.6	1911.52	2825.84	0.676442	6465.16	573.035	114.607	173.313	0.661273	378.933	339.9	67.98	104.177	0.652544	221.8	396.4	79.28	116.122	0.682728	270.633	762	152.4	211.775	0.71963	548.358
Player 2	4	2	0	7	26211.7	3744.53	2011.27	1.86178	48800.3	1419.08	202.726	162.661	1.24631	1768.61	1006.1	143.729	76.5444	1.87772	1889.17	1220.7	174.386	92.9273	1.87658	2290.74	1601	228.714	134.483	1.7007	2722.82
Player 2	4	0	1	6	27143.1	4523.85	3662.72	1.23511	33524.7	2353.08	392.181	402.474	0.974424	2292.9	909.2	151.533	114.642	1.32179	1201.77	1151.3	191.883	159.495	1.20307	1385.09	1893	315.5	343.114	0.919518	1740.65
Player 2	4	0	1	7	25240.3	3605.76	3906.68	0.922971	23296.1	2064.87	294.981	346.807	0.850563	1756.3	762	108.857	109.672	0.992574	756.341	969.2	138.457	143.794	0.962883	933.226	2013	287.571	417.749	0.688383	1385.72
Player 2	4	0	1	5	31318.8	6263.76	2431.42	2.57618	80682.8	2032.37	406.473	268.882	1.51172	3072.36	1161	232.2	71.7381	3.23677	3757.89	1305.7	261.14	102.152	2.55638	3337.86	2840	568	298.031	1.90584	5412.59
Player 2	4	1	1	4	13167.7	3291.93	2277.85	1.44519	19029.8	961.918	240.48	202.285	1.18881	1143.54	638.9	159.725	118.949	1.34281	857.919	738.9	184.725	135.285	1.36545	1008.93	1020	255	195.008	1.30764	1333.79
Player 2	4	2	1	7	26793.9	3827.7	2454.02	1.55976	41792.2	784.16	112.023	68.8875	1.62617	1275.18	983.4	140.486	76.5683	1.83478	1804.32	1182.6	168.943	87.1852	1.93775	2291.58	1957	279.571	236.207	1.18358	2316.27
Player 2	4	2	1	6	21449.3	3574.88	1187.56	3.01028	64568.5	1088.08	181.347	154.148	1.17645	1280.07	801.5	133.583	62.3486	2.14252	1717.23	1007	167.833	81.1235	2.06886	2083.34	1697	282.833	148.51	1.90447	3231.88
Player 2	4	2	1	7	23608.7	3372.67	2398.99	1.40587	33190.8	1396.8	199.543	171.319	1.16475	1626.92	895.7	127.957	101.922	1.25544	1124.5	1048.8	149.829	110.591	1.3548	1420.92	1751	250.143	203.843	1.22713	2148.71
Player 2	4	2	1	6	13570.1	2261.68	2601.86	0.869255	11795.9	966.085	161.014	190.482	0.845297	816.629	538.1	89.6833	101.886	0.880235	473.655	654	109	123.866	0.879984	575.51	1095	182.5	205.485	0.888145	972.518
Player 2	4	2	1	6	24291.2	4048.53	1337.32	3.02736	73538.2	1485.12	247.52	93.1388	2.65754	3946.77	1032.3	172.05	60.6829	2.83523	2926.81	1166.6	194.433	58.1417	3.34413	3901.26	1942	323.667	190.939	1.69513	3291.94
Player 2	4	2	1	6	16078.2	2679.7	2179.96	1.22924	19764	1153.55	192.258	172.399	1.11519	1286.43	567.4	94.5667	80.6278	1.17288	665.492	615	102.5	86.4096	1.18621	729.519	1330	221.667	226.509	0.978622	1301.57
Player 3	0	0	0	7	21685	3097.86	4573.32	0.677376	14688.9	1625.57	232.224	391.888	0.592577	963.275	595.3	85.0429	129.178	0.658339	391.909	695.5	99.3571	152.839	0.650078	452.129	1927	275.286	394.117	0.698487	1345.98
Player 3	0	0	0	7	30058.1	4294.01	3151.69	1.36245	40952.6	1803.72	257.674	269.462	0.956253	1724.81	967.7	138.243	99.5014	1.38936	1344.48	977.6	139.657	99.8821	1.39822	1366.9	2261	323	337.047	0.958322	2166.77
Player 3	0	0	0	4	13434.7	3358.68	4550.98	0.738011	9914.96	893.686	223.421	444.825	0.502268	448.87	444.9	111.225	164.876	0.674596	300.128	489.4	122.35	182.915	0.668889	327.354	1319	329.75	537.941	0.612986	808.528
Player 3	0	0	0	7	30788.3	4398.33	4275.1	1.02882	31675.7	1636.47	233.781	344.808	0.678002	1109.53	837.6	119.657	134.119	0.892171	747.282	887.9	126.843	148.8	0.852438	756.88	2813	401.857	489.43	0.821071	2309.67
Player 3	0	0	0	4	22524.3	5631.07	4958.82	1.13557	25577.9	1658.69	414.672	454.008	0.913357	1514.97	630.1	157.525	149.086	1.0566	665.767	691.5	172.875	181.068	0.95475	660.21	2325	581.25	567.787	1.02371	2380.13
Player 3	0	0	0	7	25539.3	3648.47	4537.71	0.804034	20534.5	1909.15	272.735	447.124	0.609977	1164.54	708.2	101.171	132.514	0.76348	540.696	713.9	101.986	145.893	0.699046	499.049	2770	395.714	520.496	0.760263	2105.93
Player 3	0	0	0	5	18402.7	3680.54	4198.18	0.876699	16133.6	1037.6	207.52	294.166	0.705452	731.977	547.2	109.44	114.46	0.956143	523.201	515.4	103.08	109.437	0.941915	485.463	1671	334.2	471.424	0.708917	1184.6
Player 3	0	2	0	4	4867.7	1216.92	1472.99	0.82616	4021.5	235.624	58.906	109.123	0.539813	127.193	135.7	33.925	40.0917	0.846186	114.827	136.8	34.2	42.3988	0.806626	110.346	279	69.75	103.442	0.674291	188.127
Player 3	0	2	0	7	15267.3	2181.04	2364.95	0.922237	14080.1	712.175	101.739	141.338	0.719832	512.646	486.9	69.5571	80.9043	0.859746	418.61	496.4	70.9143	84.5643	0.838584	416.273	1561	223	187.21	1.19117	1859.42
Player 3	0	2	0	5	13662.5	2732.5	1904.98	1.4344	19597.4	873.974	174.795	208.782	0.837211	731.7	626.6	125.32	98.5614	1.27149	796.717	664.7	132.94	114.773	1.15829	769.915	892	178.4	129.038	1.38254	1233.22
Player 3	0	0	1	5	19936.2	3987.24	3058.18	1.30379	25992.7	1612.31	322.462	271.106	1.18943	1917.73	788.9	157.78	105.521	1.49525	1179.6	901.5	180.3	143.433	1.25703	1133.21	1083	216.6	145.588	1.48776	1611.25
Player 3	0	0	1	6	30565.1	5094.18	3070.92	1.65885	50702.9	1565.96	260.994	333.213	0.783263	1226.56	885.8	147.633	90.6447	1.6287	1442.71	894.3	149.05	92.9441	1.60365	1434.15	2452	408.667	352.249	1.16016	2844.72
Player 3	0	0	1	7	24787.2	3541.03	3899.69	0.908027	22507.5	1291.34	184.477	364.621	0.505942	653.342	724	103.429	118.983	0.869274	629.354	835.4	119.343	134.654	0.886293	740.409	1824	260.571	381.462	0.683087	1245.95
Player 3	0	0	1	5	27965.2	5593.04	2953.1	1.89396	52964.9	1699.18	339.836	486.182	0.698989	1187.71	941.1	188.22	105.642	1.78167	1676.73	1003.3	200.66	120.342	1.66742	1672.92	2787	557.4	399.02	1.39692	3893.22
Player 3	0	0	1	6	25468	4244.67	3306.42	1.28376	32694.9	1683.39	280.566	438.261	0.64018	1077.67	786.2	131.033	97.3521	1.34597	1058.2	885.6	147.6	130.869	1.12784	998.816	2212	368.667	343.203	1.07419	2376.12
Player 3	0	2	1	7	29731.6	4247.37	2591.36	1.63905	48731.6	987.145	141.021	125.4	1.12457	1110.11	997.2	142.457	78.2309	1.82098	1815.88	1101.7	157.386	87.2644	1.80355	1986.97	2029	289.857	245.927	1.17863	2391.44
Player 3	0	2	1	6	20359.4	3393.23	1576.72	2.15209	43815.2	891.23	148.538	61.5325	2.41398	2151.41	700	116.667	61.4996	1.89703	1327.92	775.3	129.217	80.8792	1.59765	1238.66	1236	206	108.133	1.90506	2354.65
Player 3	0	2	1	6	17046.8	2841.13	2350.78	1.20859	20602.6	738.865	123.144	153.787	0.800747	591.644	555.3	92.55	80.9776	1.14291	634.657	627	104.5	92.866	1.12528	705.549	1875	312.5	161.839	1.93093	3620.49
Player 3	0	2	1	6	14361.6	2393.6	1990.34	1.20261	17271.4	727.792	121.299	119.821	1.01233	736.767	578.8	96.4667	80.8824	1.19268	690.322	652.5	108.75	90.2571	1.20489	786.191	1495	249.167	207.579	1.20035	1794.52
Player 3	0	2	1	6	24610.4	4101.73	1322.19	3.10223	76347.2	1075.58	179.263	105.05	1.70645	1835.43	1027.5	171.25	41.3033	4.14616	4260.18	1075.5	179.25	35.0418	5.11531	5501.52	1861	310.167	148.903	2.08301	3876.48
Player 4	3	0	0	5	31130.4	6226.08	2450.72	2.54051	79087.1	3489.65	697.93	492.117	1.41822	4949.1	1111.2	222.24	75.5836	2.94032	3267.28	1288.2	257.64	123.567	2.08502	2685.93	2294	458.8	192.046	2.38901	5480.39
Player 4	3	1	0	4	10872	2718	829.908	3.27506	35606.5	1110.15	277.537	145.82	1.90329	2112.94	404.3	101.075	38.3424	2.63611	1065.78	430.3	107.575	64.6782	1.66323	715.689	790	197.5	95.8384	2.06076	1628
Player 4	3	1	0	4	5249.7	1312.42	1028.61	1.27592	6698.18	287.28	71.82	133.279	0.538869	154.806	167.7	41.925	35.5694	1.17868	197.665	192.6	48.15	48.9542	0.983572	189.436	675	168.75	134.931	1.25064	844.184
Player 4	3	1	0	5	10417.2	2083.44	2006.59	1.0383	10816.2	958.486	191.697	213.97	0.895906	858.713	403.3	80.66	75.0599	1.07461	433.39	449.3	89.86	82.234	1.09274	490.966	652	130.4	133.525	0.9766	636.743
Player 4	3	2	0	5	10978.3	2195.66	2279.81	0.963089	10573.1	845.37	169.074	169.685	0.9964	842.327	354.3	70.86	68.465	1.03498	366.694	442.4	88.48	85.1222	1.03945	459.851	807	161.4	158.694	1.01705	820.76
Player 4	3	2	0	7	14445.9	2063.7	2583.08	0.79893	11541.3	989.813	141.402	193.698	0.730011	722.575	526	75.1429	96.6677	0.777331	408.876	623.7	89.1	113.952	0.781905	487.674	1454	207.714	32.5511	6.38118	9278.24
Player 4	3	2	0	4	10496.7	2624.18	3050.56	0.860226	9029.54	510.186	127.546	167.266	0.762536	389.035	477.4	119.35	142.926	0.835047	398.651	455.9	113.975	135.262	0.842625	384.153	1009	252.25	75.3143	3.3493	3379.44
Player 4	3	2	0	7	18850	2692.86	2737.41	0.983726	18543.2	833.913	119.13	164.626	0.723644	603.456	680.7	97.2429	99.9129	0.973276	662.509	705.5	100.786	107.401	0.938409	662.048	1539	219.857	173.771	1.26521	1947.16
Player 4	3	2	0	6	11799.3	1966.55	2164.65	0.908482	10719.5	440.862	73.477	82.3245	0.892529	393.482	411.3	68.55	77.8038	0.881062	362.381	467.4	77.9	92.3028	0.843961	394.468	1098	183	106.861	1.71251	1880.34
Player 4	3	1	1	6	26949.1	4491.52	1883.99	2.38404	64247.8	2420.1	403.351	247.25	1.63135	3948.03	1074.6	179.1	76.1885	2.35075	2526.12	1119.1	186.517	69.8728	2.66938	2987.3	2164	360.667	194.94	1.85015	4003.71
Player 4	3	1	1	5	22277	4455.4	3491.04	1.27624	28430.7	2424.17	484.833	335.348	1.44576	3504.77	949.8	189.96	116.942	1.6244	1542.86	1156.8	231.36	162.891	1.42034	1643.05	1162	232.4	162.389	1.43113	1662.97
Player 4	3	2	1	7	20729.9	2961.41	2440.81	1.21329	25151.4	2430.62	347.232	404.98	0.857405	2084.03	749.4	107.057	95.0958	1.12578	843.661	763.1	109.014	110.405	0.987399	753.484	2428	346.857	267.116	1.29853	3152.83
Player 4	3	2	1	6	14518.7	2419.78	2827.58	0.85578	12424.8	884.831	147.472	197.526	0.746594	660.61	495.4	82.5667	92.5442	0.892186	441.989	604.3	100.717	112.125	0.898254	542.815	1563	260.5	305.361	0.853088	1333.38
Player 4	3	2	1	6	22612.5	3768.75	2127.69	1.77128	40053.2	1246.13	207.688	216.048	0.961302	1197.9	788.5	131.417	71.3552	1.84173	1452.2	896	149.333	88.9524	1.6788	1504.21	2057	342.833	174.975	1.95933	4030.34
Player 4	3	2	1	7	26926.2	3846.6	2990.26	1.28638	34637.3	2032.09	290.299	314.565	0.922859	1875.33	1005.6	143.657	100.396	1.4309	1438.91	1154.2	164.886	117.701	1.40089	1616.9	2385	340.714	176.883	1.92621	4594.02
Player 4	3	2	1	5	19984.5	3996.9	2444.69	1.63493	32673.3	1742.91	348.583	312.885	1.11409	1941.76	757.3	151.46	100.61	1.50542	1140.05	793.4	158.68	106.13	1.49514	1186.25	1988	397.6	300.698	1.32226	2628.65
Player 4	3	2	1	6	18161	3026.83	2523.03	1.19968	21787.5	1389.74	231.623	244.176	0.948589	1318.29	694.5	115.75	95.4776	1.21233	841.96	738	123	105.525	1.1656	860.215	1190	198.333	162.778	1.21843	1449.93
Player 5	3	0	0	5	15290.1	3058.02	3433.38	0.890674	13618.5	1221.78	244.356	302.686	0.807293	986.335	490.6	98.12	111.3	0.881585	432.505	656	131.2	160.677	0.816546	535.654	1321	264.2	352.195	0.750153	990.952
Player 5	3	1	0	5	23105.1	4621.02	1796.64	2.57203	59427	1962.81	392.562	285.559	1.37472	2698.3	810.4	162.08	63.7244	2.54345	2061.21	1097.9	219.58	81.7305	2.68663	2949.65	1676	335.2	99.5073	3.3686	5645.77
Player 5	3	2	0	7	12505.7	1786.53	2429.39	0.735383	9196.48	1198.62	171.232	264.345	0.647758	776.418	556.6	79.5143	106.086	0.749528	417.187	750.8	107.257	145.467	0.737331	553.588	676	96.5714	158.765	0.608267	411.188
Player 5	3	2	0	5	12242.8	2448.56	2013.32	1.21618	14889.5	645.168	129.034	118.661	1.08742	701.567	425.5	85.1	78.2002	1.08823	463.043	588.8	117.76	119.431	0.986011	580.564	818	163.6	149.346	1.09544	896.071
Player 5	3	2	0	7	9873.3	1410.47	2412.02	0.584768	5773.59	840.323	120.046	251.615	0.477103	400.92	401.1	57.3	97.8891	0.585356	234.786	497.5	71.0714	121.525	0.584832	290.954	909	129.857	202.666	0.640745	582.437
Player 5	3	2	0	5	4313	862.6	1928.83	0.447214	1928.83	319.297	63.8594	142.794	0.447214	142.794	169	33.8	75.5791	0.447214	75.5791	256.9	51.38	114.889	0.447214	114.889	468	93.6	209.296	0.447214	209.296
Player 5	3	2	0	4	8392.8	2098.2	2435.78	0.861409	7229.64	488.706	122.177	141.991	0.860453	420.509	447.2	111.8	129.119	0.86587	387.217	554.7	138.675	160.922	0.861754	478.015	759	189.75	232.293	0.816855	619.993
Player 5	3	1	1	6	24692.5	4115.42	1249.07	3.29479	81356.6	1783.07	297.179	226.093	1.31441	2343.69	900.7	150.117	53.5238	2.80467	2526.17	1138.2	189.7	69.3756	2.73439	3112.28	2272	378.667	169.818	2.22983	5066.18
Player 5	3	2	1	7	23622.2	3374.6	2440.09	1.38298	32669.1	1261.35	180.192	156.408	1.15206	1453.15	892	127.429	100.405	1.26914	1132.08	1233.5	176.214	135.407	1.30137	1605.23	1822	260.286	208.507	1.24833	2274.46
Player 5	3	2	1	6	15756.7	2626.12	3116.08	0.842763	13279.2	1184.11	197.352	238.7	0.826777	978.997	627.1	104.517	121.389	0.861003	539.935	881.2	146.867	171.176	0.857985	756.057	1494	249	282.188	0.882391	1318.29
Player 5	3	2	1	6	23903.8	3983.97	1852.94	2.15008	51395.2	1415.33	235.889	134.462	1.75432	2482.94	932	155.333	83.8596	1.8523	1726.35	1137.7	189.617	100.411	1.88841	2148.44	2558	426.333	224.509	1.89896	4857.54
Player 5	3	2	1	5	20589.1	4117.82	2507.65	1.6421	33809.4	1834.44	366.887	388.146	0.945231	1733.97	881.1	176.22	111.484	1.58067	1392.73	1148.9	229.78	147.373	1.55917	1791.33	1826	365.2	263.392	1.38653	2531.8
Player 6	3	1	0	4	9473.1	2368.28	2819.47	0.839971	7957.13	1234.52	308.629	358.333	0.861291	1063.28	362	90.5	106.8	0.847375	306.75	420.7	105.175	123.541	0.851336	358.157	954	238.5	195.982	1.21695	1160.97
Player 6	3	2	0	4	11307.8	2826.95	2300	1.22911	13898.5	991.614	247.904	208.058	1.19151	1181.52	542.1	135.525	108.108	1.25361	679.583	622.5	155.625	129.862	1.19839	745.995	462	115.5	111.192	1.03874	479.9
Player 6	3	2	0	7	19515.5	2787.93	2021.42	1.37919	26915.6	1259.94	179.991	159.111	1.13123	1425.28	810.4	115.771	89.8573	1.28839	1044.11	1024.3	146.329	116.772	1.25311	1283.56	1460	208.571	180.247	1.15714	1689.43
Player 6	3	2	0	4	8792.8	2198.2	2665.63	0.824646	7250.94	710.064	177.516	252.745	0.702352	498.715	430.6	107.65	130.861	0.822626	354.223	549.5	137.375	167.335	0.82096	451.117	775	193.75	223.807	0.865701	670.918
Player 6	3	2	0	7	13234.7	1890.67	2368.58	0.798231	10564.4	1010.15	144.307	204.433	0.705887	713.049	574.5	82.0714	103.198	0.795277	456.887	663.9	94.8429	119.429	0.794138	527.228	1653	236.143	68.2237	3.4613	5721.53
Player 6	3	2	0	4	9581.8	2395.45	2780.29	0.861582	8255.51	650.244	162.561	256.797	0.633034	411.626	474.4	118.6	137.123	0.864915	410.316	601.2	150.3	173.71	0.865233	520.178	1247	311.75	115.777	2.69268	3357.78
Player 6	3	2	0	7	17742.9	2534.7	2640.24	0.960028	17033.7	1076.22	153.746	211.386	0.727322	782.759	790.1	112.871	118.523	0.952319	752.427	1025.7	146.529	165.399	0.88591	908.678	1945	277.857	145.505	1.9096	3714.17
Player 6	3	2	0	6	11649.1	1941.52	2138.13	0.908044	10577.9	870.28	145.047	187.547	0.773389	673.065	502.9	83.8167	94.3087	0.888748	446.951	630.5	105.083	120.646	0.871003	549.168	1174	195.667	82.7494	2.36457	2776
Player 6	3	2	0	5	6802.9	1360.58	1865.95	0.729162	4960.42	407.432	81.4864	115.362	0.706356	287.792	301.9	60.38	82.8044	0.729188	220.142	339	67.8	92.9598	0.729348	247.249	587	117.4	160.76	0.730281	428.675
Player 6	3	0	1	6	33245	5540.83	2205.53	2.51225	83519.7	3616.43	602.738	387.124	1.55696	5630.64	1392	232	74.1898	3.12711	4352.94	1777.4	296.233	102.731	2.88359	5125.28	2272	378.667	232.309	1.63001	3703.39
Player 6	3	0	1	6	31787.8	5297.97	1870.29	2.83269	90045.1	2877.86	479.642	354.948	1.3513	3888.85	1261.6	210.267	69.3213	3.03322	3826.71	1586.9	264.483	89.2471	2.9635	4702.77	3760	626.667	249.891	2.50776	9429.18
Player 6	3	1	1	6	20364.2	3394.03	2140.19	1.58586	32294.7	3007.22	501.204	390.08	1.28487	3863.9	952.7	158.783	113.096	1.40397	1337.56	1219.7	203.283	143.09	1.42066	1732.78	1085	180.833	126.327	1.43147	1553.14
Player 6	3	1	1	7	23609.5	3372.79	1835.26	1.83777	43388.9	2108.68	301.24	201.091	1.49803	3158.86	1099.1	157.014	100.093	1.56869	1724.14	1364.2	194.886	121.552	1.60331	2187.24	2041	291.571	164.922	1.76793	3608.35
Player 6	3	1	1	6	19030.7	3171.78	1845.32	1.71883	32710.5	1839.7	306.616	244.984	1.25157	2302.52	823.1	137.183	78.5916	1.74552	1436.74	1090.6	181.767	110.404	1.64638	1795.54	2101	350.167	209.573	1.67086	3510.47
Player 6	3	1	1	5	18954.8	3790.96	1877.17	2.01951	38279.3	1813.72	362.744	223.758	1.62114	2940.3	731.3	146.26	90.1047	1.62322	1187.06	948.4	189.68	124.379	1.52501	1446.32	1876	375.2	218.689	1.71568	3218.62
Player 6	3	2	1	5	11700.7	2340.14	2183.71	1.07164	12538.9	982.905	196.581	200.607	0.979931	963.179	551.9	110.38	103.045	1.07119	591.187	694.5	138.9	130.043	1.06811	741.803	1524	304.8	278.57	1.09416	1667.5
Player 6	3	2	1	6	22091.2	3681.87	2171.48	1.69556	37456.9	1338.55	223.091	181.043	1.23225	1649.43	872.4	145.4	80.8196	1.79907	1569.51	1141.2	190.2	117.649	1.61668	1844.95	2084	347.333	244.486	1.42067	2960.67
Player 6	3	2	1	4	13202.3	3300.57	2410.18	1.36943	18079.6	922.666	230.667	167.478	1.37729	1270.78	531.2	132.8	91.4976	1.4514	770.986	722.7	180.675	133.772	1.35062	976.095	1558	389.5	64.7328	6.01704	9374.55
Player 6	3	2	1	6	15192.6	2532.1	2063.47	1.22711	18643	1116.04	186.007	197.408	0.942248	1051.59	600.7	100.117	88.9075	1.12608	676.434	782.7	130.45	119.596	1.09075	853.733	1466	244.333	158.525	1.54129	2259.53
Player 7	3	0	0	5	16074.2	3214.84	3329.29	0.965622	15521.6	1461.69	292.338	387.744	0.753946	1102.03	528.8	105.76	109.414	0.966604	511.14	654.2	130.84	133.684	0.978728	640.284	1871	374.2	413.006	0.906039	1695.2
Player 7	3	0	0	4	11805.5	2951.38	4317.66	0.683559	8069.76	1151.35	287.837	535.1	0.537912	619.322	405.4	101.35	154.48	0.656074	265.972	536.2	134.05	203.341	0.659239	353.484	1154	288.5	484.579	0.595362	687.048
Player 7	3	0	0	4	10128.7	2532.18	3570.78	0.709138	7182.65	1136.24	284.059	501.251	0.5667	643.906	388.1	97.025	136.196	0.71239	276.479	476.6	119.15	173.371	0.687256	327.546	1209	302.25	355.061	0.851262	1029.18
Player 7	3	1	0	5	14198.2	2839.64	1518.71	1.86977	26547.3	1541.59	308.318	255.455	1.20694	1860.6	505	101	52.8871	1.90973	964.413	617.6	123.52	60.1021	2.05517	1269.27	1188	237.6	165.743	1.43354	1703.05
Player 7	3	1	0	5	18437.2	3687.44	918.828	4.0132	73992.2	1582.54	316.508	188.503	1.67906	2657.18	656.1	131.22	36.8882	3.55724	2333.9	818	163.6	43.2663	3.78123	3093.05	1247	249.4	79.1631	3.15046	3928.62
Player 7	3	2	0	5	6797.2	1359.44	1862.47	0.729913	4961.36	473.252	94.6504	159.536	0.593286	280.774	300.3	60.06	83.1716	0.722122	216.853	345.2	69.04	97.6515	0.707004	244.058	514	102.8	143.306	0.717345	368.715
Player 7	3	0	1	6	26919.2	4486.53	1463.43	3.06577	82528	2299.69	383.282	156.718	2.44567	5624.29	1051.2	175.2	62.5155	2.80251	2945.99	1266.6	211.1	68.54	3.07995	3901.07	2061	343.5	198.716	1.7286	3562.65
Player 7	3	0	1	5	30574.9	6114.98	2821.07	2.16761	66274.5	3236.09	647.217	423.019	1.53	4951.2	1320.1	264.02	99.0732	2.6649	3517.93	1577.5	315.5	127.978	2.46528	3888.97	2749	549.8	322.337	1.70567	4688.88
Player 7	3	1	1	6	29562.5	4927.08	1793.98	2.74646	81192.2	2143.62	357.27	246.992	1.44648	3100.71	1088	181.333	75.2542	2.40961	2621.66	1388.2	231.367	87.7236	2.63745	3661.31	2110	351.667	178.215	1.97327	4163.6
Player 7	3	1	1	5	23400.4	4680.08	755.348	6.19592	144987	2049.9	409.979	182.602	2.24521	4602.45	903.3	180.66	47.6992	3.78748	3421.23	1136.8	227.36	58.3826	3.89431	4427.05	1718	343.6	59.1676	5.80724	9976.83
Player 7	3	1	1	4	17167.1	4291.77	1204.55	3.56298	61166	1608.44	402.11	240.336	1.67312	2691.11	704.8	176.2	40.4789	4.35289	3067.91	926.9	231.725	61.435	3.77187	3496.15	1018	254.5	100.298	2.53744	2583.12
Player 7	3	1	1	6	17134.2	2855.7	1948.29	1.46575	25114.4	1377.06	229.51	197.14	1.1642	1603.18	630.8	105.133	80.0359	1.31358	828.604	732.5	122.083	99.1579	1.2312	901.855	1374	229	172.529	1.32731	1823.72
Player 7	3	2	1	6	14126.8	2354.47	1988.26	1.18418	16728.7	996.721	166.12	161.158	1.03079	1027.41	623.2	103.867	86.2467	1.2043	750.518	808.7	134.783	111.766	1.20594	975.246	1475	245.833	214.685	1.14509	1689
Player 7	3	2	1	6	19895	3315.83	1854.83	1.78767	35565.7	1134.78	189.13	148.408	1.2744	1446.16	824.3	137.383	81.8069	1.67936	1384.3	1072.1	178.683	108.116	1.6527	1771.86	2208	368	199.492	1.84468	4073.06
Player 8	1	2	0	4	7685.6	1921.4	2219.49	0.865695	6653.38	431.896	107.974	124.695	0.865904	373.98	399.2	99.8	116.39	0.857459	342.298	475.9	118.975	140.742	0.845339	402.297	617	154.25	187.436	0.822948	507.759
Player 8	1	2	0	7	14129.1	2018.44	2537.52	0.79544	11238.9	838.374	119.768	176.235	0.679592	569.752	581.1	83.0143	110.642	0.750295	435.996	649.9	92.8429	125.417	0.740275	481.104	1753	250.429	59.2786	4.2246	7405.73
Player 8	1	2	0	4	10994.4	2748.6	3175.63	0.86553	9515.98	1078.3	269.575	322.922	0.834798	900.163	502.7	125.675	145.138	0.865898	435.287	558.6	139.65	161.257	0.866009	483.753	1009	252.25	75.3143	3.3493	3379.44
Player 8	1	2	0	7	21386.6	3055.23	2633.24	1.16026	24813.9	918.998	131.285	144.41	0.909116	835.476	734.2	104.886	88.6397	1.18328	868.765	828	118.286	105.499	1.1212	928.354	2335	333.571	152.942	2.18103	5092.71
Player 8	1	2	0	6	12581.4	2096.9	2302.71	0.910621	11456.9	590.36	98.3933	110.42	0.891084	526.061	528.6	88.1	97.1092	0.907226	479.56	597.7	99.6167	109.441	0.910231	544.045	1165	194.167	127.944	1.51759	1767.99
Player 8	1	2	0	5	7830	1566	2144.38	0.730282	5718.11	282.269	56.4538	77.7695	0.725912	204.902	281	56.2	77.1949	0.728027	204.576	278.5	55.7	76.467	0.728419	202.865	514	102.8	143.306	0.717345	368.715
Player 8	1	2	1	5	11763.4	2352.68	2213.3	1.06298	12504.2	622.642	124.528	163.076	0.76362	475.462	417.1	83.42	88.8583	0.938798	391.573	541.6	108.32	107.01	1.01224	548.229	1901	380.2	355.096	1.0707	2035.39
Player 8	1	2	1	6	24541.5	4090.25	2598.15	1.57429	38635.6	1802.44	300.406	271.361	1.10704	1995.36	1050	175	118.863	1.47228	1545.9	1294.2	215.7	155.936	1.38326	1790.22	2094	349	150.429	2.32004	4858.15
Player 8	1	2	1	7	26418.6	3774.09	2822.86	1.33697	35320.9	1626.35	232.335	183.658	1.26505	2057.41	962.7	137.529	96.8983	1.41931	1366.37	1284.3	183.471	129.766	1.41387	1815.83	1535	219.286	175.684	1.24818	1915.96
Player 8	1	2	1	5	20128.7	4025.74	2377.81	1.69304	34078.7	1064.45	212.89	178.845	1.19036	1267.08	701.4	140.28	90.0174	1.55837	1093.04	830.1	166.02	97.0229	1.71114	1420.42	1795	359	139.784	2.56825	4610.01
Player 8	1	2	1	6	19518	3253	2693.18	1.20787	23575.2	1158.31	193.052	194.396	0.993085	1150.3	627.2	104.533	91.713	1.13979	714.875	730.2	121.7	104.896	1.1602	847.175	1757	292.833	226.963	1.29023	2266.93
Player 9	4	2	0	7	13334.7	1904.96	2215.77	0.859729	11464.2	722.941	103.277	129.918	0.794943	574.697	412.1	58.8714	62.8321	0.936964	386.123	528.5	75.5	79.1027	0.954455	504.43	804	114.857	96.7995	1.18655	953.984
Player 9	4	2	0	5	9899.9	1979.98	2724.06	0.72685	7195.74	250.455	50.091	73.9649	0.677227	169.615	285.8	57.16	79.7324	0.716898	204.89	354.7	70.94	99.7956	0.710853	252.139	402	80.4	116.76	0.688594	276.815
Player 9	4	2	0	7	8830.5	1261.5	2160.58	0.583871	5155.87	461.586	65.9409	153.662	0.429128	198.08	282	40.2857	68.8088	0.585473	165.103	344.7	49.2429	85.6983	0.574607	198.067	791	113	148.913	0.758834	600.237
Player 9	4	2	0	5	4860	972	2173.46	0.447214	2173.46	231.915	46.383	103.716	0.447214	103.716	133.1	26.62	59.5241	0.447214	59.5241	197.7	39.54	88.4141	0.447214	88.4141	234	46.8	104.648	0.447214	104.648
Player 9	4	2	0	7	19914.8	2844.97	2840.43	1.0016	19946.7	839.265	119.895	168.882	0.709936	595.824	522.2	74.6	75.7095	0.985345	514.547	636	90.8571	93.0331	0.97661	621.124	1667	238.143	237.031	1.00469	1674.82
Player 9	4	2	0	4	10206.2	2551.55	2948.59	0.865346	8831.9	581.365	145.341	172.227	0.843895	490.611	351.7	87.925	101.573	0.865632	304.443	379.5	94.875	109.735	0.864584	328.11	851	212.75	176.449	1.20573	1026.08
Player 9	4	2	0	7	11362.8	1623.26	2173.95	0.746686	8484.44	1366.07	195.153	361.848	0.539323	736.753	270.5	38.6429	60.8219	0.635344	171.861	251.8	35.9714	71.3785	0.503953	126.895	925	132.143	155.56	0.849467	785.757
Player 9	4	2	0	6	12921.4	2153.57	2361.96	0.911769	11781.3	491.388	81.898	93.8656	0.872503	428.737	438.4	73.0667	80.8187	0.904081	396.349	501.2	83.5333	93.2578	0.895725	448.937	1258	209.667	150.462	1.39349	1753.01
Player 9	4	2	0	5	7906.6	1581.32	2167.17	0.729671	5769.22	262.649	52.5298	79.0705	0.664341	174.488	221.1	44.22	60.6399	0.729222	161.231	245.8	49.16	67.4718	0.7286	179.09	587	117.4	160.76	0.730281	428.675
Player 9	4	2	1	7	32839.6	4691.37	2773.17	1.6917	55554.7	1529.56	218.508	237.426	0.920322	1407.68	982.1	140.3	82.2842	1.70507	1674.54	1346.7	192.386	111.238	1.7295	2329.12	2040	291.429	200.951	1.45025	2958.5
Player 9	4	2	1	6	23373	3895.5	1380.45	2.82191	65956.5	701.301	116.883	105.33	1.10969	778.225	704.2	117.367	54.0609	2.17101	1528.82	876.6	146.1	71.1456	2.05354	1800.13	1553	258.833	134.239	1.92815	2994.42
Player 9	4	2	1	6	18931.9	3155.32	2579.88	1.22305	23154.6	571.125	95.1875	128.5	0.740756	423.064	548.1	91.35	80.0023	1.14184	625.844	742.4	123.733	107.085	1.15547	857.821	1387	231.167	190.251	1.21506	1685.29
Player 9	4	2	1	6	14253	2375.5	2803.56	0.847316	12076.8	761.105	126.851	153.585	0.82593	628.62	500.7	83.45	98.6262	0.846124	423.654	671	111.833	135.292	0.82661	554.655	1405	234.167	266.091	0.880026	1236.44
Player 9	4	2	1	6	23241	3873.5	2155.1	1.79737	41772.6	1098.18	183.029	143.873	1.27216	1397.06	790.9	131.817	75.8448	1.73798	1374.57	899.3	149.883	86.9298	1.72419	1550.56	2188	364.667	214.3	1.70166	3723.23
Player 9	4	2	1	6	17543.7	2923.95	2375.37	1.23095	21595.4	812.829	135.472	152.051	0.890962	724.2	501	83.5	69.4228	1.20277	602.59	644.5	107.417	95.2851	1.12732	726.557	1291	215.167	200.552	1.07287	1385.08
Player 10	4	0	0	7	20746.5	2963.79	4446.44	0.666552	13828.6	2042.9	291.842	485.566	0.601035	1227.85	609.7	87.1	136.608	0.637589	388.738	772.8	110.4	177.119	0.623311	481.695	2023	289	435.323	0.663874	1343.02
Player 10	4	0	0	5	21801.4	4360.28	4600	0.947886	20665.2	2010.2	402.039	537.633	0.747794	1503.21	690.7	138.14	143.586	0.962069	664.501	818.4	163.68	179.573	0.911493	745.966	2215	443	514.8	0.860528	1906.07
Player 10	4	0	0	7	23213	3316.14	4153.23	0.798448	18534.4	1792.71	256.102	416.981	0.614182	1101.05	748.8	106.971	137.054	0.780505	584.442	858.5	122.643	160.619	0.763564	655.519	2459	351.286	429.704	0.817506	2010.25
Player 10	4	0	0	7	25370	3624.29	3683.76	0.983856	24960.4	1853.16	264.737	464.029	0.570519	1057.26	931	133	121.933	1.09077	1015.5	1064.5	152.071	152.052	1.00013	1064.64	2342	334.571	395.414	0.84613	1981.64
Player 10	4	0	0	5	17532.1	3506.42	3764.5	0.931445	16330.2	1876.08	375.217	539.145	0.695948	1305.66	571.8	114.36	115.642	0.988917	565.463	680.8	136.16	134.918	1.00921	687.069	1429	285.8	352.706	0.810308	1157.93
Player 10	4	2	0	4	3652.6	913.15	1826.3	0.5	1826.3	100.921	25.2303	50.4605	0.5	50.4605	115.7	28.925	57.85	0.5	57.85	136.8	34.2	68.4	0.5	68.4	854	213.5	249.497	0.85572	730.785
Player 10	4	2	0	4	8351.6	2087.9	2417.67	0.863599	7212.43	197.521	49.3803	95.3541	0.517862	102.289	221.6	55.4	69.4769	0.797387	176.701	248.3	62.075	77.4554	0.801429	198.995	591	147.75	181.682	0.813235	480.622
Player 10	4	2	0	4	10586.4	2646.6	2749.61	0.962536	10189.8	745.48	186.37	248.676	0.749448	558.698	421.7	105.425	108.526	0.971422	409.649	468.4	117.1	119.238	0.98207	460.002	1116	279	297.086	0.939122	1048.06
Player 10	4	2	0	5	11532.3	2306.46	2633.8	0.875716	10099	248.907	49.7814	88.1125	0.564975	140.626	373.7	74.74	96.2063	0.776872	290.317	403.6	80.72	107.128	0.753488	304.108	1165	233	263.759	0.883381	1029.14
Player 10	4	0	1	7	29387.5	4198.21	3809.92	1.10192	32382.6	1998.57	285.51	383.172	0.745121	1489.18	855.4	122.2	110.723	1.10365	944.065	1143.8	163.4	148.377	1.10125	1259.61	2479	354.143	398.073	0.889643	2205.42
Player 10	4	0	1	6	25726.2	4287.7	3384.89	1.26672	32587.8	1424.23	237.372	254.164	0.933931	1330.13	839.8	139.967	101.09	1.38457	1162.76	1008.9	168.15	119.849	1.40302	1415.5	2939	489.833	371.311	1.3192	3877.12
Player 10	4	0	1	6	26157.3	4359.55	3428.43	1.27159	33261.3	2302.83	383.805	490.525	0.782438	1801.82	847.9	141.317	114.427	1.235	1047.15	1020.8	170.133	139.885	1.21624	1241.54	2801	466.833	424.519	1.09968	3080.19
Player 10	4	1	1	7	28233.4	4033.34	2746.43	1.46858	41462.9	1495.4	213.629	190.611	1.12076	1675.98	853.5	121.929	78.0969	1.56125	1332.52	1039.3	148.471	88.1702	1.68392	1750.1	2051	293	246.202	1.19008	2440.85
Player 10	4	1	1	6	26314.8	4385.8	1791.79	2.44772	64411.4	1985.59	330.931	232.47	1.42354	2826.57	835.4	139.233	62.684	2.22119	1855.59	977.5	162.917	73.2034	2.22553	2175.46	1630	271.667	145.72	1.86431	3038.82
Player 10	4	1	1	6	25550.6	4258.43	1246.3	3.41687	87303	1544.61	257.435	118.159	2.17872	3365.28	982	163.667	45.6081	3.58854	3523.95	1144	190.667	50.5686	3.77045	4313.4	3699	616.5	362.704	1.69973	6287.31
Player 10	4	1	1	4	11261.9	2815.47	2205.43	1.27661	14377	984.054	246.013	170.66	1.44154	1418.56	534.3	133.575	94.7957	1.40908	752.873	656.7	164.175	115.608	1.4201	932.582	1185	296.25	199.557	1.48454	1759.18
Player 10	4	2	1	6	22333.1	3722.18	2338.85	1.59146	35542.3	1230.03	205.006	198.489	1.03283	1270.42	759.4	126.567	79.4558	1.59292	1209.66	933.9	155.65	105.224	1.47922	1381.45	2152	358.667	268.656	1.33504	2873.01
Player 10	4	2	1	7	25627.4	3661.06	2778.69	1.31755	33765.3	1362.96	194.708	185.155	1.05159	1433.27	829.5	118.5	85.0519	1.39327	1155.71	940.7	134.386	103.408	1.29956	1222.5	2667	381	221.423	1.72069	4589.07
Player 10	4	2	1	5	16262.2	3252.44	2221.56	1.46404	23808.4	856.21	171.242	161.616	1.05956	907.207	573.5	114.7	83.2172	1.37832	790.467	660.5	132.1	95.4893	1.3834	913.736	1978	395.6	294.222	1.34456	2659.54
Player 11	2	0	0	6	27211.6	4535.27	6129.67	0.739887	20133.5	3264.14	544.023	823.815	0.660371	2155.54	903.7	150.617	208.73	0.721585	652.097	953.8	158.967	221.371	0.7181	684.924	2521	420.167	578.985	0.725696	1829.48
Player 11	2	0	0	7	28150.3	4021.47	5315.45	0.756563	21297.5	2318.9	331.271	550.181	0.602113	1396.24	829	118.429	171.201	0.691751	573.461	1049.7	149.957	221.756	0.676226	709.835	2561	365.857	495.029	0.739061	1892.74
Player 11	2	0	0	5	16841.8	3368.36	3657.03	0.921064	15512.4	1725.67	345.134	531.474	0.649391	1120.63	588.7	117.74	137.547	0.855995	503.925	674.3	134.86	166.938	0.807847	544.731	800	160	191.661	0.834807	667.845
Player 11	2	0	0	4	23869.5	5967.38	4912.62	1.2147	28994.4	3741.9	935.476	841.699	1.11141	4158.8	848.6	212.15	175.406	1.20948	1026.37	969.3	242.325	226.744	1.06871	1035.9	2010	502.5	477.924	1.05142	2113.36
Player 11	2	1	0	4	6018.7	1504.68	1804.96	0.833632	5017.38	456.6	114.15	177.265	0.643952	294.028	170.9	42.725	50.9421	0.838696	143.333	169.8	42.45	49.1485	0.863709	146.658	318	79.5	104.053	0.764035	242.963
Player 11	2	1	0	6	21602.3	3600.38	1698.91	2.11923	45780.3	1846.85	307.808	99.1765	3.10364	5731.97	907.3	151.217	90.0052	1.68009	1524.34	933.4	155.567	102.334	1.52019	1418.94	1427	237.833	105.344	2.25768	3221.71
Player 11	2	1	0	5	11650.2	2330.04	2333.39	0.998566	11633.5	1173.34	234.669	252.049	0.931044	1092.44	503.9	100.78	101.675	0.991198	499.464	483.1	96.62	104.229	0.926998	447.833	595	119	114.512	1.03919	618.319
Player 11	2	2	0	5	20147.5	4029.5	2866.69	1.40563	28319.9	1495.12	299.024	300.378	0.995491	1488.38	762.4	152.48	107.679	1.41606	1079.61	803.4	160.68	115.965	1.38559	1113.18	1364	272.8	163.088	1.67272	2281.59
Player 11	2	2	0	4	14159.1	3539.77	1655.53	2.13815	30274.2	1123.39	280.848	263.159	1.06722	1198.9	607.1	151.775	89.509	1.69564	1029.42	661.5	165.375	95.3485	1.73443	1147.32	747	186.75	103.789	1.79932	1344.09
Player 11	2	2	0	5	13406.2	2681.24	3131.75	0.856147	11477.7	788.394	157.679	148.335	1.06299	838.056	488.9	97.78	125.796	0.77729	380.017	501.7	100.34	141.422	0.709508	355.96	874	174.8	179.262	0.975112	852.248
Player 11	2	0	1	6	39998	6666.33	2954.24	2.25653	90256.7	3769.4	628.233	512.341	1.2262	4622.04	1490.5	248.417	93.2965	2.66266	3968.69	1702	283.667	108.286	2.61962	4458.59	2503	417.167	368.472	1.13215	2833.78
Player 11	2	0	1	6	35223.7	5870.62	1968.5	2.98228	105047	4241.79	706.965	456.425	1.54892	6570.2	1556.3	259.383	76.61	3.38577	5269.27	1669.9	278.317	103.798	2.68133	4477.55	2217	369.5	215.133	1.71754	3807.79
Player 11	2	0	1	4	25847.9	6461.98	1888.61	3.42156	88440.1	2722.5	680.624	612.071	1.112	3027.42	864.5	216.125	66.6447	3.24294	2803.52	1049.1	262.275	88.5227	2.9628	3108.27	1671	417.75	281.919	1.48181	2476.1
Player 11	2	1	1	6	36455	6075.83	2234.13	2.71955	99141.3	3374.89	562.481	426.433	1.31904	4451.6	1276.7	212.783	73.4715	2.89614	3697.5	1369.2	228.2	72.6565	3.1408	4300.39	1888	314.667	196.39	1.60225	3025.05
Player 11	2	1	1	7	28100.3	4014.33	2430.41	1.65171	46413.5	2240.2	320.028	182.555	1.75305	3927.18	1201.5	171.643	109.071	1.57368	1890.78	1253.8	179.114	119.533	1.49845	1878.76	1588	226.857	157.471	1.44063	2287.72
Player 11	2	1	1	6	20703.7	3450.62	2249.71	1.53381	31755.5	1484.77	247.462	154.853	1.59805	2372.74	908.3	151.383	107.413	1.40936	1280.12	981.5	163.583	111.804	1.46313	1436.06	1724	287.333	199.322	1.44156	2485.24
Player 11	2	1	1	5	29607.7	5921.54	2004.24	2.95451	87476.1	3364.81	672.963	312.411	2.15409	7248.12	1200.7	240.14	96.2744	2.49433	2994.94	1242.8	248.56	100.972	2.46166	3059.35	1788	357.6	296.95	1.20424	2153.19
Player 11	2	1	1	6	25262.1	4210.35	2441.68	1.72437	43561.1	2506.26	417.711	371.073	1.12568	2821.26	987.3	164.55	95.5176	1.72272	1700.84	1017.9	169.65	110.438	1.53615	1563.65	1725	287.5	160.559	1.79062	3088.82
Player 11	2	2	1	6	26782.9	4463.82	1734.51	2.57353	68926.7	1816.09	302.682	136.203	2.22228	4035.87	1172.3	195.383	72.167	2.70738	3173.86	1108.3	184.717	64.2672	2.8742	3185.48	1984	330.667	166.097	1.9908	3949.75
Player 11	2	2	1	4	14476.1	3619.02	2528.55	1.43126	20719.1	787.958	196.99	227.452	0.866072	682.428	589	147.25	99.6108	1.47825	870.691	619.3	154.825	106.507	1.45367	900.255	790	197.5	137.902	1.43218	1131.42
Player 12	2	0	0	4	16024.9	4006.23	3423.97	1.17005	18750	781.171	195.293	308.412	0.633221	494.654	403.3	100.825	87.2305	1.15585	466.153	567	141.75	122.905	1.15333	653.938	960	240	198.597	1.20848	1160.14
Player 12	2	2	0	7	10070.2	1438.6	2084.56	0.690122	6949.66	440.211	62.8873	104.901	0.599492	263.903	266.8	38.1143	51.4015	0.741501	197.832	333	47.5714	68.0772	0.698786	232.696	914	130.571	115.288	1.13257	1035.17
Player 12	2	2	0	7	6279.5	897.071	2373.43	0.377964	2373.43	281.135	40.1621	106.259	0.377964	106.259	146.4	20.9143	55.334	0.377964	55.334	196.1	28.0143	74.1188	0.377964	74.1188	432	61.7143	163.281	0.377964	163.281
Player 12	2	2	0	4	9039.5	2259.88	1513.36	1.49328	13498.5	535.038	133.76	186.291	0.718014	384.165	307.5	76.875	55.3961	1.38773	426.728	332.1	83.025	65.3182	1.27108	422.127	452	113	87.5519	1.29066	583.38
Player 12	2	2	0	7	26494.5	3784.93	2161.43	1.75112	46395.1	851.962	121.709	127.23	0.956602	814.989	659.3	94.1857	66.0248	1.42652	940.504	819.4	117.057	80.3429	1.45697	1193.84	1875	267.857	146	1.83463	3439.93
Player 12	2	2	0	4	9253.4	2313.35	2732.51	0.846602	7833.95	298.084	74.521	115.113	0.647375	192.972	371.4	92.85	118.634	0.782658	290.679	489.4	122.35	151.004	0.810246	396.534	506	126.5	154.862	0.816855	413.328
Player 12	2	2	0	7	13506.3	1929.47	2424.92	0.795686	10746.8	657.193	93.8847	184.963	0.507587	333.582	445.2	63.6	87.7036	0.725169	322.845	515.9	73.7	101.5	0.726111	374.601	1448	206.857	102.724	2.01373	2915.87
Player 12	2	2	0	4	10050.2	2512.55	2667.96	0.941748	9464.76	523.821	130.955	190.061	0.689017	360.922	363.9	90.975	108.077	0.84176	306.316	415.4	103.85	117.914	0.880728	365.854	844	211	125.363	1.68311	1420.54
Player 12	2	2	0	4	13367.6	3341.9	2794.12	1.19605	15988.3	84.649	21.1623	19.7269	1.07276	90.8084	349.2	87.3	64.3475	1.3567	473.758	479.2	119.8	100.011	1.19787	574.02	975	243.75	122.274	1.99347	1943.64
Player 12	2	0	1	5	30781.6	6156.32	3070.87	2.00475	61709.4	1519.99	303.997	321.381	0.945908	1437.77	754.3	150.86	82.0161	1.8394	1387.46	1127.1	225.42	134.046	1.68166	1895.4	2079	415.8	283.692	1.46567	3047.14
Player 12	2	1	1	6	27751.6	4625.27	2152.94	2.14835	59620.2	1089.8	181.633	175.891	1.03265	1125.38	649.3	108.217	39.1776	2.76221	1793.5	993.3	165.55	60.9328	2.71693	2698.72	1593	265.5	173.592	1.52945	2436.41
Player 12	2	1	1	6	22305.8	3717.63	2360.92	1.57465	35123.9	896.951	149.492	127.317	1.17417	1053.17	575.8	95.9667	64.7002	1.48325	854.057	768.5	128.083	84.1188	1.52265	1170.15	1772	295.333	189.815	1.5559	2757.05
Player 12	2	2	1	6	24986.7	4164.45	2090.47	1.99211	49776.2	948.92	158.153	118.764	1.33166	1263.64	537.8	89.6333	54.5912	1.6419	883.014	775.7	129.283	90.6394	1.42635	1106.42	1090	181.667	112.231	1.61868	1764.36
Player 12	2	2	1	6	25632.7	4272.12	1855.66	2.3022	59011.7	1265.19	210.865	155.974	1.35193	1710.45	782	130.333	56.2919	2.31531	1810.58	916.8	152.8	63.2777	2.41475	2213.85	2216	369.333	215.317	1.7153	3801.1
Player 12	2	2	1	5	14666.3	2933.26	2802.07	1.04682	15353	718.055	143.611	148.001	0.970341	696.758	401.6	80.32	84.2459	0.953399	382.885	548	109.6	105.096	1.04286	571.485	1462	292.4	213.234	1.37126	2004.79
Player 12	2	2	1	6	20182.2	3363.7	2037.94	1.65054	33311.6	1015.37	169.229	182.106	0.929289	943.575	588.4	98.0667	62.8553	1.5602	918.02	729.6	121.6	75.4395	1.61189	1176.03	1726	287.667	183.186	1.57035	2710.43
Player 12	2	2	1	7	7246.4	1035.2	2738.88	0.377964	2738.88	281.693	40.2419	106.47	0.377964	106.47	135.4	19.3429	51.1764	0.377964	51.1764	158.6	22.6571	59.9452	0.377964	59.9452	498	71.1429	188.226	0.377964	188.226
Player 12	2	2	1	5	18911.3	3782.26	2459.88	1.53758	29077.6	610.986	122.197	120.843	1.01121	617.833	568.7	113.74	70.4705	1.61401	917.887	637.7	127.54	76.3935	1.66951	1064.65	1464	292.8	220.737	1.32647	1941.95
Player 13	3	0	0	5	24113.3	4822.66	4314.36	1.11782	26954.2	2915.02	583.005	666.401	0.874856	2550.23	878.8	175.76	158.241	1.11071	976.092	1044.6	208.92	206.423	1.01209	1057.23	2202	440.4	450.179	0.978278	2154.17
Player 13	3	0	0	7	24322.4	3474.63	2444.08	1.42165	34578	1738.52	248.36	306.563	0.810143	1408.45	832.9	118.986	87.2324	1.36401	1136.08	1014.6	144.943	122.035	1.18771	1205.05	2061	294.429	263.936	1.11553	2299.11
Player 13	3	0	0	4	12531.9	3132.98	3951.49	0.792858	9936.02	1330.9	332.725	637.124	0.522229	695.034	417.6	104.4	134.391	0.77684	324.408	513.6	128.4	182.661	0.702942	361.031	1163	290.75	404.898	0.718082	835.13
Player 13	3	1	0	7	20997.2	2999.6	2471.28	1.21378	25486.1	1985.46	283.637	307.55	0.922246	1831.08	673.2	96.1714	89.6094	1.07323	722.498	860.7	122.957	117.749	1.04423	898.767	2026	289.429	201.206	1.43847	2914.33
Player 13	3	0	1	5	20709.3	4141.86	3209.88	1.29035	26722.2	1543.89	308.779	190.259	1.62294	2505.65	682.5	136.5	81.8855	1.66696	1137.7	845.7	169.14	106.34	1.59056	1345.14	1162	232.4	162.389	1.43113	1662.97
Player 13	3	0	1	4	22432	5608	1758.17	3.18969	71551.1	1871.99	467.998	383.522	1.22026	2284.32	773.9	193.475	57.427	3.36906	2607.32	927	231.75	97.4722	2.3776	2204.04	1930	482.5	238.647	2.02182	3902.1
Player 13	3	1	1	6	28377	4729.5	1499.15	3.15478	89523.3	3024.07	504.012	438.826	1.14855	3473.29	868.7	144.783	89.1465	1.62411	1410.86	986.1	164.35	100.119	1.64155	1618.73	2216	369.333	192.732	1.91631	4246.54
Player 13	3	2	1	7	7541.6	1077.37	2850.46	0.377964	2850.46	146.457	20.9224	55.3555	0.377964	55.3555	132.5	18.9286	50.0803	0.377964	50.0803	154.6	22.0857	58.4333	0.377964	58.4333	603	86.1429	227.913	0.377964	227.913
Player 13	3	2	1	7	21018.4	3002.63	2249.96	1.33453	28049.6	2088.37	298.339	323.367	0.922602	1926.74	739.3	105.614	90.8606	1.16238	859.346	738.7	105.529	102.695	1.0276	759.085	1971	281.571	202.016	1.3938	2747.19
Player 13	3	2	1	6	12034.3	2005.72	2346.57	0.854746	10286.3	765.402	127.567	150.425	0.848042	649.093	414.5	69.0833	85.9932	0.803358	332.992	502.3	83.7167	100.271	0.834906	419.373	1405	234.167	266.091	0.880026	1236.44
Player 13	3	2	1	6	19397.9	3232.98	2307.68	1.40097	27175.9	1654.59	275.764	241.296	1.14285	1890.94	664.3	110.717	88.3615	1.253	832.366	698.9	116.483	94.6933	1.23011	859.725	2021	336.833	261.175	1.28969	2606.46
Player 13	3	2	1	5	20321.3	4064.26	2526.31	1.60878	32692.4	1076.63	215.326	221.478	0.972223	1046.73	688.9	137.78	82.6837	1.66635	1147.95	776.2	155.24	92.9639	1.66989	1296.17	2461	492.2	165.091	2.98138	7337.17
Player 14	0	0	0	4	17492.6	4373.15	4064.47	1.07595	18821.1	860.531	215.133	241.265	0.891688	767.325	506.5	126.625	101.971	1.24178	628.96	617.1	154.275	120.127	1.28427	792.523	1536	384	510.876	0.75165	1154.53
Player 14	0	0	0	7	22587.1	3226.73	3997.46	0.807194	18232.2	1034.1	147.729	222.949	0.662611	685.206	461.6	65.9429	81.0974	0.813131	375.341	656.2	93.7429	119.96	0.781451	512.788	2427	346.714	539.135	0.643093	1560.79
Player 14	0	0	0	5	24015	4803	4270.85	1.1246	27007.3	986.518	197.304	243.694	0.809638	798.723	542.1	108.42	95.6724	1.13324	614.33	673.3	134.66	132.412	1.01698	684.731	2592	518.4	586.651	0.88366	2290.45
Player 14	0	0	0	4	19298.1	4824.52	3016.48	1.59939	30865.2	855.087	213.772	281.002	0.760748	650.506	666.3	166.575	87.0858	1.91277	1274.48	800.7	200.175	120.875	1.65606	1326	1904	476	456.436	1.04286	1985.61
Player 14	0	0	0	6	27667.3	4611.22	3783.21	1.21886	33722.6	1321	220.167	264.341	0.832888	1100.24	771.9	128.65	96.0628	1.33923	1033.75	933.5	155.583	124.78	1.24687	1163.95	2782	463.667	533.297	0.869434	2418.77
Player 14	0	2	0	7	10885.8	1555.11	2108.84	0.737425	8027.47	598.723	85.5319	142.511	0.600178	359.341	357.6	51.0857	66.3695	0.769716	275.251	424.7	60.6714	80.5617	0.753105	319.844	532	76	109.854	0.691825	368.051
Player 14	0	2	0	7	18525	2646.43	1855.59	1.42619	26420.2	254.167	36.3096	37.231	0.975251	247.877	547.1	78.1571	58.9962	1.32478	724.788	638.8	91.2571	71.718	1.27244	812.837	1501	214.429	140.956	1.52124	2283.39
Player 14	0	2	0	5	11329.5	2265.9	2098.06	1.08	12235.8	287.723	57.5446	53.6243	1.07311	308.757	270.9	54.18	64.4024	0.841273	227.901	345.2	69.04	77.334	0.892751	308.178	452	90.4	92.8348	0.973773	440.145
Player 14	0	2	0	4	1980.7	495.175	990.35	0.5	990.35	1.032	0.258	0.516	0.5	0.516	34.7	8.675	17.35	0.5	17.35	23.7	5.925	11.85	0.5	11.85	96	24	48	0.5	48
Player 14	0	2	0	5	12775.7	2555.14	2780.34	0.919004	11740.9	547.926	109.585	128.349	0.853807	467.823	421.2	84.24	97.8948	0.860516	362.449	527.1	105.42	136.188	0.774076	408.016	1010	202	196.474	1.02813	1038.41
Player 14	0	0	1	7	32583.4	4654.77	3183.78	1.46203	47637.9	1514.39	216.341	241.342	0.896409	1357.51	850.3	121.471	68.8412	1.76452	1500.37	1026	146.571	85.7467	1.70935	1753.8	2731	390.143	372.359	1.04776	2861.43
Player 14	0	0	1	6	25289.2	4214.87	3178.16	1.3262	33538.5	1377.4	229.567	232.445	0.987618	1360.35	632.5	105.417	75.2291	1.40128	886.307	713.6	118.933	77.337	1.53786	1097.42	1868	311.333	409.53	0.760221	1420.09
Player 14	0	0	1	7	26265.6	3752.23	3256.92	1.15208	30260	1116.24	159.462	181.689	0.877666	979.683	666.4	95.2	76.2689	1.24821	831.81	869.8	124.257	104.732	1.18643	1031.95	2455	350.714	387.184	0.905807	2223.76
Player 14	0	0	1	6	21926.1	3654.35	2856.27	1.27941	28052.5	1441.35	240.224	343.771	0.698792	1007.2	664.4	110.733	74.6496	1.48337	985.554	877.2	146.2	101.419	1.44155	1264.53	2890	481.667	385.167	1.25054	3614.06
Player 14	0	0	1	6	29346.3	4891.05	2193.77	2.22952	65428.2	1107.34	184.556	160.414	1.1505	1273.99	900.4	150.067	41.8385	3.58681	3229.56	998.6	166.433	40.2537	4.13461	4128.82	3868	644.667	415.254	1.55246	6004.93
Player 14	0	1	1	6	18340.4	3056.73	1857.94	1.64523	30174.1	827.962	137.994	161.539	0.854246	707.283	561.3	93.55	70.6637	1.32388	743.091	690.8	115.133	89.1603	1.29131	892.035	1261	210.167	129.967	1.61708	2039.14
Player 14	0	2	1	6	18293.4	3048.9	2412.97	1.26355	23114.6	735.489	122.582	114.042	1.07488	790.56	534.5	89.0833	73.8318	1.20657	644.912	582.2	97.0333	78.1678	1.24135	722.712	1721	286.833	256.495	1.11828	1924.56
Player 14	0	2	1	7	21648.4	3092.63	2750.16	1.12453	24344.2	1599.65	228.521	263.596	0.86694	1386.8	664.1	94.8714	69.7521	1.36012	903.258	848	121.143	88.4131	1.37019	1161.92	1167	166.714	203.618	0.818761	955.494
Player 14	0	2	1	5	18160.8	3632.16	2453.71	1.48027	26883	530.096	106.019	79.8724	1.32736	703.627	642.5	128.5	98.4141	1.30571	838.917	721.2	144.24	112.485	1.28231	924.799	1247	249.4	172.739	1.4438	1800.41
Player 15	1	2	0	5	14140.4	2828.08	2742.42	1.03123	14582.1	697.803	139.561	208.239	0.670193	467.663	490.6	98.12	98.0509	1.0007	490.946	664.2	132.84	135.493	0.980423	651.197	537	107.4	101.078	1.06254	570.586
Player 15	1	2	0	5	12148.2	2429.64	2848.2	0.853044	10363	998.465	199.693	352.021	0.567275	566.404	440.2	88.04	108.656	0.810261	356.677	557.9	111.58	140.608	0.793556	442.725	879	175.8	164.147	1.07099	941.402
Player 15	1	2	0	4	9784.6	2446.15	2877.82	0.85	8316.91	593.657	148.414	172.457	0.860589	510.895	454.5	113.625	132.367	0.858411	390.148	561	140.25	164.2	0.854142	479.174	522	130.5	151.957	0.858794	448.291
Player 15	1	2	0	7	9437.6	1348.23	2303.01	0.585421	5524.97	658.26	94.0371	173.972	0.540532	355.81	363.8	51.9714	90.3235	0.575392	209.328	439.2	62.7429	108.176	0.580006	254.739	1274	182	85.738	2.12275	2704.38
Player 15	1	2	0	4	9123.9	2280.98	2778.23	0.821018	7490.89	725.803	181.451	227.698	0.796893	578.388	365.4	91.35	117.036	0.780531	285.206	386.4	96.6	131.286	0.735796	284.312	700	175	134.596	1.30019	910.133
Player 15	1	2	0	7	20948	2992.57	3159.71	0.947104	19839.9	999.192	142.742	192.641	0.740972	740.373	815.8	116.543	122.491	0.951438	776.183	1054.2	150.6	160.026	0.941096	992.104	1964	280.571	157.749	1.7786	3493.17
Player 15	1	2	0	6	14698.6	2449.77	2895.65	0.846017	12435.3	1140.33	190.056	240.639	0.789797	900.632	630	105	130.74	0.803124	505.968	772.2	128.7	163.119	0.788997	609.263	975	162.5	157.893	1.02918	1003.45
Player 15	1	2	0	5	8564.5	1712.9	2347.61	0.729636	6248.97	706.222	141.244	194.942	0.724547	511.691	385.3	77.06	105.73	0.728837	280.821	487	97.4	133.832	0.72778	354.429	528	105.6	145.948	0.723546	382.032
Player 15	1	0	1	6	34184.9	5697.48	1752.59	3.25089	111131	3109.92	518.32	297.553	1.74194	5417.31	1246.9	207.817	62.2233	3.33985	4164.46	1649	274.833	84.7938	3.2412	5344.73	2422	403.667	145.846	2.76776	6703.51
Player 15	1	1	1	6	29463.1	4910.52	1342.95	3.65653	107733	2458.13	409.689	258.314	1.58601	3898.62	1162.4	193.733	45.5236	4.25566	4946.78	1452	242	62.1951	3.89098	5649.7	1911	318.5	217.796	1.46238	2794.6
Player 15	1	2	1	7	30239.4	4319.91	2648.75	1.63093	49318.2	1492.16	213.166	102.897	2.07165	3091.24	1294.6	184.943	102.797	1.79911	2329.13	1630.1	232.871	130.034	1.79085	2919.26	1622	231.714	215.15	1.07699	1746.88
Player 15	1	2	1	6	23373.4	3895.57	1491.92	2.61112	61030.7	1128.92	188.153	164.098	1.14659	1294.4	951.8	158.633	66.9673	2.36882	2254.64	1195.1	199.183	94.5692	2.10622	2517.14	1380	230	121.3	1.89613	2616.66
Player 15	1	2	1	7	20556.3	2936.61	2868.27	1.02383	21046.1	1695.15	242.164	248.502	0.974495	1651.91	858.8	122.686	124.204	0.987776	848.302	1090.7	155.814	157.585	0.98876	1078.44	1384	197.714	186.974	1.05744	1463.5
Player 15	1	2	1	6	15983.7	2663.95	3072.02	0.867166	13860.5	1208.44	201.406	241.69	0.833326	1007.02	655.7	109.283	126.478	0.864048	566.556	894	149	171.792	0.867328	775.391	1156	192.667	218.276	0.882676	1020.37
Player 15	1	2	1	5	15286.1	3057.22	2884.18	1.06	16203.2	833.682	166.736	166.806	0.99958	833.332	639.1	127.82	132.503	0.964655	616.511	738.9	147.78	144.159	1.02512	757.459	862	172.4	158.71	1.08626	936.356
Player 15	1	2	1	7	27227.6	3889.66	3579.28	1.08672	29588.7	2978.35	425.478	425.25	1.00054	2979.94	976.1	139.443	112.547	1.23897	1209.36	1320.3	188.614	165.43	1.14014	1505.33	1277	182.429	212.468	0.858617	1096.45
Player 15	1	2	1	5	19309.9	3861.98	2667.51	1.44778	27956.5	1608.72	321.744	301.072	1.06866	1719.18	643.8	128.76	92.9824	1.38478	891.52	716.5	143.3	103.23	1.38817	994.621	1446	289.2	194.153	1.48955	2153.89
Player 15	1	2	1	6	18150.7	3025.12	2457.01	1.23122	22347.5	1187.94	197.991	213.469	0.927491	1101.81	656.9	109.483	93.9885	1.16486	765.195	811	135.167	121.482	1.11265	902.358	1317	219.5	159.587	1.37543	1811.44
Player 16	1	0	0	5	22736.3	4547.26	5315.06	0.855543	19451.9	2942.62	588.524	800.607	0.735097	2163.11	706.6	141.32	169.518	0.833658	589.063	915.8	183.16	224.061	0.817455	748.625	2445	489	564.523	0.866218	2117.9
Player 16	1	0	0	4	18675.2	4668.8	4391.94	1.06304	19852.4	1676.52	419.13	596.863	0.702221	1177.29	597.1	149.275	132.058	1.13037	674.947	841.1	210.275	201.305	1.04456	878.579	1609	402.25	500.744	0.803305	1292.52
Player 16	1	0	0	7	21634.5	3090.64	3067.91	1.00741	21794.8	1377.9	196.844	322.582	0.610212	840.814	624.5	89.2143	89.4122	0.997786	623.118	788.9	112.7	122.222	0.922096	727.441	1853	264.714	323.213	0.819008	1517.62
Player 16	1	0	0	4	9634.1	2408.53	2912.75	0.82689	7966.35	692.698	173.174	346.349	0.5	346.349	226.5	56.625	80.9682	0.699349	158.403	308.6	77.15	120.199	0.641855	198.076	1114	278.5	322.38	0.863887	962.37
Player 16	1	0	0	4	16855.4	4213.85	4199.39	1.00344	16913.4	1308.11	327.027	457.715	0.714478	934.616	470.1	117.525	126.382	0.92992	437.155	560.7	140.175	169.959	0.824756	462.44	1719	429.75	504.93	0.851108	1463.05
Player 16	1	0	0	5	24885.5	4977.1	4740.74	1.04986	26126.2	2374.47	474.895	586.577	0.809604	1922.39	612.2	122.44	133.675	0.915954	560.747	801.9	160.38	182.573	0.878445	704.425	2720	544	611.729	0.889283	2418.85
Player 16	1	0	0	5	18477.5	3695.5	4220.78	0.87555	16178	1669.81	333.963	444.94	0.750579	1253.33	587.1	117.42	125.075	0.938796	551.167	756.7	151.34	165.964	0.911886	690.024	1639	327.8	421.207	0.77824	1275.54
Player 16	1	2	0	5	11390.2	2278.04	2520.34	0.903863	10295.2	1253.43	250.686	310.954	0.806183	1010.49	289.7	57.94	67.011	0.864635	250.485	347.7	69.54	87.371	0.795916	276.74	1744	348.8	260.033	1.34137	2339.35
Player 16	1	0	1	7	21618.9	3088.41	3662.74	0.843198	18229	1634.08	233.441	340.214	0.686157	1121.24	570	81.4286	99.0443	0.822143	468.621	815.5	116.5	142.477	0.817674	666.813	1811	258.714	366.159	0.706563	1279.59
Player 16	1	0	1	6	23758.6	3959.77	3002.39	1.31887	31334.6	1686.43	281.072	293.746	0.956852	1613.67	904.9	150.817	101.194	1.49037	1348.63	1119.4	186.567	128.483	1.45207	1625.45	2797	466.167	332.502	1.402	3921.38
Player 16	1	0	1	6	32187.9	5364.65	2432.97	2.20498	70973.6	2541.88	423.647	262.357	1.61477	4104.56	1040.2	173.367	40.2653	4.30561	4478.69	1244.7	207.45	59.3904	3.49299	4347.72	3789	631.5	379.851	1.66249	6299.18
Player 16	1	0	1	6	32396.9	5399.48	2452.64	2.2015	71321.7	2441.13	406.856	301.237	1.35062	3297.03	928.1	154.683	83.959	1.84237	1709.9	1100.7	183.45	105.382	1.74082	1916.12	3534	589	457.486	1.28747	4549.92
Player 16	1	0	1	7	25379.3	3625.61	4012.84	0.903503	22930.3	2427.22	346.745	469.614	0.738362	1792.16	763.8	109.114	109.649	0.995125	760.077	1022.3	146.043	151.381	0.964736	986.25	2318	331.143	428.671	0.772487	1790.63
Player 16	1	0	1	5	27182.3	5436.46	2458.78	2.21104	60101.2	2390.12	478.024	348.232	1.37272	3280.96	791.7	158.34	79.9317	1.98094	1568.31	917.1	183.42	108.581	1.68925	1549.21	2838	567.6	283.77	2.00021	5676.6
Player 16	1	0	1	6	25883.2	4313.87	3299.28	1.30752	33842.7	2237.96	372.993	443.695	0.840653	1881.35	749.4	124.9	89.3267	1.39824	1047.84	971.2	161.867	126.433	1.28026	1243.39	2967	494.5	400.575	1.23447	3662.68
Player 16	1	2	1	7	27108	3872.57	2664.65	1.45331	39396.4	1783.14	254.734	199.032	1.27986	2282.17	843.4	120.486	69.1705	1.74186	1469.09	1033.2	147.6	88.3714	1.67022	1725.68	1462	208.857	170.911	1.22202	1786.6
Player 16	1	2	1	6	23737.3	3956.22	1812.09	2.18324	51824.2	2291.22	381.87	235.117	1.62417	3721.34	828.4	138.067	61.7233	2.23686	1853.02	1164.6	194.1	84.6165	2.29388	2671.45	1563	260.5	198.125	1.31483	2055.07
Player 17	1	0	0	7	25004	3572	4383.41	0.81489	20375.5	2469.55	352.793	496.928	0.709946	1753.25	625	89.2857	109.959	0.811988	507.493	840.6	120.086	159.366	0.753523	633.412	2516	359.429	485.501	0.740325	1862.66
Player 17	1	0	0	6	28552.4	4758.73	3819.28	1.24598	35575.6	1974.94	329.157	352.561	0.933618	1843.84	709.7	118.283	94.5294	1.25129	888.038	804.2	134.033	116.893	1.14663	922.119	2750	458.333	490.2	0.934992	2571.23
Player 17	1	1	0	5	19256.7	3851.34	2177.8	1.76846	34054.6	1295.15	259.029	220.779	1.17325	1519.53	506.4	101.28	55.3815	1.82877	926.089	529.4	105.88	63.5213	1.66684	882.426	1451	290.2	181.036	1.60299	2325.94
Player 17	1	2	0	5	7047	1409.4	1838.44	0.76663	5402.44	533.451	106.69	142.569	0.74834	399.203	309	61.8	81.872	0.754837	233.245	335.3	67.06	95.6729	0.70093	235.022	624	124.8	62.1587	2.00777	1252.85
Player 17	1	2	0	4	8039.5	2009.88	2441.76	0.823127	6617.53	278.04	69.51	107.583	0.646104	179.643	353.2	88.3	111.117	0.794656	280.672	387.3	96.825	119.151	0.812626	314.73	685	171.25	206.413	0.829648	568.309
Player 17	1	2	0	4	12518.3	3129.57	1761.31	1.77684	22243	984.742	246.185	191.414	1.28614	1266.52	547.4	136.85	80.4949	1.70011	930.639	587.2	146.8	99.7451	1.47175	864.212	1095	273.75	196.908	1.39024	1522.31
Player 17	1	2	0	5	11696.9	2339.38	2821.7	0.829067	9697.51	408.312	81.6624	103.572	0.788462	321.938	306.8	61.36	85.9907	0.713566	218.922	357.9	71.58	117.62	0.60857	217.807	759	151.8	221.184	0.686308	520.907
Player 17	1	0	1	7	36047.7	5149.67	3751.52	1.37269	49482.3	3600.17	514.31	519.54	0.989933	3563.93	1017.9	145.414	91.9741	1.58104	1609.34	1253.1	179.014	126.296	1.41741	1776.16	2668	381.143	406.294	0.938097	2502.84
Player 17	1	0	1	6	28095.1	4682.52	3551.09	1.31861	37046.6	3073.29	512.216	447.367	1.14496	3518.79	785.4	130.9	93.4704	1.40044	1099.91	1005	167.5	138.414	1.21014	1216.19	2325	387.5	418.244	0.926493	2154.1
Player 17	1	1	1	5	20134.3	4026.86	2560.74	1.57254	31662	1473.41	294.682	216.255	1.36266	2007.75	528.6	105.72	78.837	1.341	708.85	584.8	116.96	79.1573	1.47756	864.08	1937	387.4	261.688	1.48039	2867.51
Player 17	1	2	1	7	21678.6	3096.94	2258.78	1.37107	29722.9	1382.73	197.533	142.622	1.38501	1915.09	759.1	108.443	85.6189	1.26658	961.458	868.7	124.1	95.9134	1.29388	1123.99	1697	242.429	202.409	1.19772	2032.53
Player 17	1	2	1	6	16644.6	2774.1	2290.3	1.21124	20160.6	1240.46	206.744	219.755	0.940793	1167.02	707.9	117.983	97.3529	1.21191	857.914	770.9	128.483	112.508	1.142	880.366	1613	268.833	236.49	1.13677	1833.6
Player 17	1	2	1	6	23737.9	3956.32	2410.06	1.64159	38967.8	2108.82	351.469	362.081	0.970693	2047.01	844.8	140.8	88.9481	1.58294	1337.27	765.7	127.617	77.9399	1.63737	1253.74	2337	389.5	274	1.42153	3322.12
Player 17	1	2	1	6	21843.4	3640.57	2241.76	1.62398	35473.2	1842.23	307.038	264.31	1.16166	2140.03	724.8	120.8	68.2342	1.77037	1283.17	750.5	125.083	69.0624	1.81116	1359.28	2085	347.5	261.523	1.32875	2770.45
Player 17	1	2	1	4	15009.2	3752.3	1985.42	1.88993	28366.3	962.591	240.648	132.765	1.81259	1744.78	434.4	108.6	40.9517	2.65191	1151.99	402.9	100.725	50.8283	1.98167	798.416	1086	271.5	224.876	1.20733	1311.17
Player 18	0	0	0	5	20729.9	4145.98	4418.14	0.9384	19452.9	1060.87	212.174	282.312	0.75156	797.309	491.5	98.3	98.4222	0.998759	490.89	611.9	122.38	122.342	1.00031	612.088	1489	297.8	320.561	0.928997	1383.28
Player 18	0	0	0	7	22979.1	3282.73	4009.28	0.818783	18814.9	801.409	114.487	186.573	0.613632	491.77	401.3	57.3286	70.9303	0.808238	324.346	484.6	69.2286	92.1404	0.751337	364.098	2014	287.714	388.284	0.740989	1492.35
Player 18	0	0	0	5	24189.2	4837.84	4045.79	1.19577	28924.8	735.622	147.124	190.407	0.772686	568.404	450.2	90.04	65.9521	1.36523	614.628	502.8	100.56	98.7397	1.01844	512.069	2600	520	486.614	1.06861	2778.38
Player 18	0	0	0	7	21426	3060.86	3065.65	0.998437	21392.5	521.645	74.5207	105.99	0.703093	366.765	490.4	70.0571	59.2566	1.18227	579.784	534.3	76.3286	69.9458	1.09125	583.056	1957	279.571	358.788	0.779211	1524.92
Player 18	0	0	0	4	15964.6	3991.15	3519.78	1.13392	18102.6	499.349	124.837	173.434	0.719797	359.43	294.3	73.575	64.1935	1.14614	337.31	321.4	80.35	80.1367	1.00266	322.256	2597	649.25	503.409	1.28971	3349.37
Player 18	0	0	0	4	21224.1	5306.02	4528.12	1.17179	24870.3	1052.53	263.133	282.865	0.930243	979.113	437.5	109.375	91.89	1.19028	520.748	469.7	117.425	107.736	1.08993	511.939	2672	668	618.197	1.08056	2887.26
Player 18	0	0	0	5	24514.3	4902.86	4282.53	1.14485	28065.3	1492.69	298.539	346.816	0.860799	1284.91	592.3	118.46	97.6518	1.21309	718.511	604.9	120.98	118.454	1.02133	617.8	3000	600	623.305	0.96261	2887.83
Player 18	0	0	0	5	18386.4	3677.28	4054.23	0.907024	16676.9	926.554	185.311	249.251	0.743471	688.866	462.4	92.48	91.0491	1.01572	469.667	519	103.8	108.976	0.952504	494.35	1549	309.8	364.243	0.850532	1317.47
Player 18	0	2	0	4	8320.2	2080.05	1677.11	1.24026	10319.2	512.137	128.034	118.189	1.0833	554.798	267	66.75	51.4173	1.2982	346.62	322.3	80.575	57.0353	1.41272	455.32	473	118.25	41.5722	2.84445	1345.42
Player 18	0	2	0	4	1229.7	307.425	614.85	0.5	614.85	1.004	0.251	0.502	0.5	0.502	31.4	7.85	15.7	0.5	15.7	34.8	8.7	17.4	0.5	17.4	190	47.5	95	0.5	95
Player 18	0	0	1	5	27124	5424.8	2399.09	2.2612	61332.7	882.432	176.486	181	0.975062	860.426	655.1	131.02	46.7293	2.80381	1836.77	733.4	146.68	76.5982	1.91493	1404.41	1864	372.8	154.023	2.42041	4511.65
Player 18	0	0	1	6	30561.7	5093.62	2096.61	2.42946	74248.3	962.098	160.35	150.224	1.06741	1026.95	823.7	137.283	26.7767	5.12696	4223.08	846.9	141.15	47.6336	2.96324	2509.57	3331	555.167	381.687	1.45451	4844.97
Player 18	0	0	1	5	20359.3	4071.86	3249.4	1.25311	25512.5	1607.51	321.502	383.829	0.837618	1346.48	696.8	139.36	83.0779	1.67746	1168.86	731.2	146.24	98.7138	1.48145	1083.24	1083	216.6	145.588	1.48776	1611.25
Player 18	0	0	1	6	31958	5326.33	2025.97	2.62902	84018.3	953.639	158.94	105.155	1.51148	1441.41	800.8	133.467	18.1731	7.34418	5881.22	804.2	134.033	29.7357	4.50749	3624.92	2833	472.167	361.352	1.30667	3701.79
Player 18	0	0	1	7	24256.1	3465.16	3666.45	0.945099	22924.4	783.054	111.865	170.98	0.654259	512.32	605.1	86.4429	83.6028	1.03397	625.655	712.4	101.771	104.977	0.969466	690.647	2229	318.429	464.188	0.68599	1529.07
Player 18	0	0	1	5	28029.6	5605.92	2714.67	2.06505	57882.4	887.441	177.488	214.756	0.826465	733.439	805.5	161.1	75.8973	2.12261	1709.76	779.6	155.92	76.3351	2.04257	1592.39	2335	467	361.82	1.2907	3013.77
Player 18	0	0	1	6	21969	3661.5	2199.2	1.66492	36576.6	965.479	160.913	185.167	0.869016	839.017	625.9	104.317	61.9525	1.68382	1053.9	645.9	107.65	68.1746	1.57903	1019.9	2338	389.667	322.625	1.2078	2823.84
Player 18	0	2	1	7	24872.6	3553.23	2552.27	1.39218	34627.2	891.87	127.41	109.749	1.16092	1035.39	627.7	89.6714	52.0505	1.72278	1081.39	763.9	109.129	63.4471	1.71999	1313.9	1178	168.286	116.133	1.44908	1707.01
Player 18	0	2	1	6	21130.5	3521.75	1563.72	2.25216	47589.3	988.263	164.71	114.486	1.4387	1421.81	558.4	93.0667	40.6348	2.29032	1278.91	634	105.667	59.8165	1.76651	1119.97	1154	192.333	106.369	1.80818	2086.64
Player 18	0	2	1	6	13704.4	2284.07	2595.32	0.880072	12060.9	354.706	59.1177	79.1041	0.74734	265.086	378.9	63.15	71.6033	0.881943	334.168	410.8	68.4667	78.3218	0.874172	359.11	1316	219.333	254.202	0.862831	1135.49
Player 19	2	0	0	5	24303.4	4860.68	5699.71	0.852795	20725.8	2432.23	486.445	636.243	0.764559	1859.58	659.7	131.94	152.942	0.86268	569.11	951.4	190.28	226.812	0.838932	798.16	2579	515.8	595.755	0.865792	2232.88
Player 19	2	0	0	4	20938.2	5234.55	4864.77	1.07601	22529.7	1349.14	337.286	516.89	0.652531	880.358	617.2	154.3	126.324	1.22146	753.887	777	194.25	173.18	1.12167	871.535	1536	384	510.876	0.75165	1154.53
Player 19	2	0	0	7	27283	3897.57	5080.96	0.767094	20928.6	1889.08	269.869	426.839	0.632249	1194.37	697.6	99.6571	132.839	0.750209	523.346	998	142.571	200.987	0.709355	707.936	2687	383.857	523.729	0.732931	1969.38
Player 19	2	0	0	5	29802	5960.4	5577.29	1.06869	31849.1	2344.15	468.83	594.568	0.788523	1848.42	704.3	140.86	115.785	1.21657	856.83	1020.2	204.04	196.598	1.03785	1058.82	2758	551.6	559.94	0.985106	2716.92
Player 19	2	0	0	7	23903	3414.71	3942.66	0.866094	20702.3	1547.5	221.071	363.656	0.607912	940.743	674.8	96.4	89.1759	1.08101	729.466	863.6	123.371	132.67	0.929915	803.074	2176	310.857	400.625	0.775931	1688.43
Player 19	2	0	0	4	13336	3334	4246.87	0.785048	10469.4	1047.93	261.981	522.598	0.501306	525.332	318.5	79.625	101.061	0.787889	250.943	422.8	105.7	152.131	0.694794	293.759	1369	342.25	446.453	0.766598	1049.47
Player 19	2	0	0	7	33121.8	4731.69	4692.94	1.00826	33395.3	3143.46	449.065	600.836	0.747401	2349.42	879.8	125.686	134.957	0.931301	819.358	1250.1	178.586	213.76	0.835451	1044.4	2943	420.429	524.636	0.801372	2358.44
Player 19	2	0	0	4	26164.8	6541.2	5516.66	1.18572	31024.1	2412.36	603.09	530.319	1.13722	2743.38	695.5	173.875	143.882	1.20845	840.48	954.6	238.65	222.413	1.07301	1024.29	2673	668.25	619.122	1.07935	2885.1
Player 19	2	0	0	7	29502.5	4214.64	5296.02	0.795813	23478.5	2616.27	373.754	556.653	0.671431	1756.65	728.7	104.1	126.848	0.820665	598.019	1052.1	150.3	206.841	0.726644	764.503	3300	471.429	561	0.840337	2773.11
Player 19	2	0	0	6	29931.9	4988.65	4266.07	1.16938	35001.7	2880.57	480.095	500.207	0.959792	2764.75	853.1	142.183	105.844	1.34332	1145.99	1151.4	191.9	168.038	1.142	1314.9	2977	496.167	483.143	1.02696	3057.25
Player 19	2	0	0	5	20830.4	4166.08	4851.86	0.858657	17886.2	1851.86	370.372	545.796	0.678591	1256.66	613.6	122.72	118.468	1.0359	635.625	847.2	169.44	181.097	0.935632	792.668	1730	346	469.084	0.737608	1276.06
Player 19	2	0	1	7	36915.2	5273.6	3715.38	1.4194	52397.4	2333.48	333.354	342.926	0.972089	2268.35	994.2	142.029	82.4727	1.72213	1712.14	1360	194.286	116.147	1.67276	2274.96	2734	390.571	370.894	1.05305	2879.05
Player 19	2	0	1	6	30361.6	5060.27	3903.76	1.29625	39356.3	2132.97	355.495	334.045	1.06421	2269.93	861.3	143.55	110.888	1.29455	1115	1123.9	187.317	146.646	1.27734	1435.6	2025	337.5	347.155	0.972188	1968.68
Player 19	2	0	1	7	32176.8	4596.69	4069.61	1.12952	36344.2	2090.31	298.616	415.928	0.717952	1500.74	935.9	133.7	115.11	1.16149	1087.04	1280.5	182.929	159.848	1.14439	1465.39	2380	340	387.438	0.87756	2088.59
Player 19	2	0	1	6	27454.3	4575.72	3584.93	1.27638	35042	1809.39	301.565	340.32	0.886123	1603.34	943.2	157.2	93.5182	1.68096	1585.48	1241.5	206.917	136.957	1.51081	1875.67	2756	459.333	388.276	1.18301	3260.37
Player 19	2	0	1	6	35802.2	5967.03	2871.76	2.07783	74391	2700.07	450.012	363.324	1.2386	3344.3	1126.6	187.767	52.106	3.60355	4059.76	1462.6	243.767	100.711	2.42046	3540.17	3368	561.333	392.335	1.43075	4818.76
Player 19	2	0	1	5	19401.6	3880.32	2910.51	1.33321	25866.4	1525.71	305.142	238.736	1.27816	1950.09	679	135.8	79.7484	1.70286	1156.24	819.8	163.96	97.3995	1.68338	1380.03	1076	215.2	151.825	1.41743	1525.15
Player 19	2	0	1	6	35354.8	5892.47	2784.12	2.11645	74826.8	2904.7	484.116	394.074	1.22849	3568.39	1103.6	183.933	102.402	1.79619	1982.27	1348.4	224.733	133.045	1.68916	2277.66	3253	542.167	445.885	1.21593	3955.43
Player 19	2	0	1	7	27295.5	3899.36	4330.58	0.900425	24577.5	2263.78	323.397	463.593	0.697589	1579.19	733.8	104.829	105.594	0.992749	728.479	1017.9	145.414	158.568	0.917044	933.459	2534	362	473.272	0.764888	1938.23
Player 19	2	0	1	5	28980.4	5796.08	2538.3	2.28345	66175.3	2517.41	503.482	326.717	1.54103	3879.41	891.4	178.28	48.3429	3.68782	3287.32	1169.4	233.88	113.815	2.05491	2403.01	2995	599	383.51	1.56189	4677.86
Player 19	2	0	1	6	27959.3	4659.88	3667.74	1.27051	35522.5	2480.5	413.416	489.221	0.845049	2096.14	833.5	138.917	97.3739	1.42663	1189.1	1175.3	195.883	163.551	1.19769	1407.64	2724	454	428.631	1.05919	2885.22
Player 20	3	0	0	5	21601.1	4320.22	4763.67	0.90691	19590.3	2142.2	428.441	567.072	0.755531	1618.5	666.8	133.36	152.508	0.874446	583.081	933.5	186.7	223.105	0.836827	781.178	1898	379.6	457.271	0.830142	1575.61
Player 20	3	0	0	5	25610.3	5122.06	4635.33	1.10501	28299.5	2376.23	475.247	578.115	0.822062	1953.41	755	151	149.956	1.00697	760.259	983.7	196.74	217.532	0.904417	889.675	2687	537.4	555.244	0.967863	2600.65
Player 20	3	0	0	7	25110.7	3587.24	3795.62	0.9451	23732.1	1406.82	200.974	295.893	0.679212	955.526	724.3	103.471	111.148	0.930936	674.277	877.6	125.371	139.64	0.897817	787.924	2199	314.143	379.242	0.828343	1821.53
Player 20	3	0	0	4	13987.6	3496.9	4687.86	0.745948	10434	847.198	211.8	406.875	0.520552	441.01	414.9	103.725	147.328	0.704041	292.107	440.8	110.2	174.57	0.631265	278.261	1504	376	512.82	0.733201	1102.73
Player 20	3	0	0	7	28275.6	4039.37	3929.19	1.02804	29068.5	2334.45	333.493	435.926	0.765023	1785.91	825	117.857	126.596	0.930971	768.051	983.9	140.557	166.398	0.844702	831.103	2647	378.143	501.249	0.754402	1996.9
Player 20	3	0	0	4	23503.5	5875.88	4843.45	1.21316	28513.5	2745.93	686.483	546.552	1.25602	3448.96	812.2	203.05	168.135	1.20766	980.859	1005.5	251.375	231.181	1.08735	1093.33	2451	612.75	601.829	1.01815	2495.48
Player 20	3	0	0	5	26839.7	5367.94	4869.75	1.1023	29585.5	2455.24	491.048	570.187	0.861206	2114.47	798.7	159.74	151.441	1.0548	842.467	1004.5	200.9	209.904	0.957104	961.411	2389	477.8	565.496	0.844923	2018.52
Player 20	3	0	0	5	17666	3533.2	4068.04	0.868526	15343.4	1801.55	360.31	514.203	0.700714	1262.37	584.9	116.98	128.429	0.910856	532.759	705	141	165.325	0.852867	601.271	1539	307.8	388.873	0.791518	1218.15
Player 20	3	0	1	7	34222.2	4888.89	3362.32	1.45402	49759.7	2599.55	371.365	373.792	0.993506	2582.67	1037.4	148.2	92.1432	1.60837	1668.52	1308.4	186.914	125.603	1.48813	1947.07	2592	370.286	319.503	1.15894	3003.98
Player 20	3	0	1	6	29017.2	4836.2	3567.64	1.35557	39334.9	2374.86	395.81	310.954	1.27289	3022.93	917.5	152.917	100.228	1.52569	1399.82	1180.2	196.7	139.288	1.41218	1666.66	1983	330.5	352.403	0.937847	1859.75
Player 20	3	0	1	7	28476.8	4068.11	3539.48	1.14935	32730	2594.42	370.631	416.518	0.889833	2308.6	1009.2	144.171	121.972	1.182	1192.88	1199.6	171.371	160.407	1.06836	1281.6	2255	322.143	319.698	1.00765	2272.24
Player 20	3	0	1	6	23785.9	3964.32	3252.9	1.2187	28987.9	1882.15	313.692	268.904	1.16655	2195.63	849.8	141.633	104.184	1.35946	1155.27	1029	171.5	139.663	1.22796	1263.57	3037	506.167	392.954	1.28811	3911.98
Player 20	3	0	1	6	28511.7	4751.95	3269.07	1.45361	41444.9	2522.87	420.479	351.67	1.19566	3016.5	1032.8	172.133	113.874	1.51161	1561.19	1154.1	192.35	144.022	1.33556	1541.37	3104	517.333	439.87	1.17611	3650.63
Player 20	3	0	1	5	18364.6	3672.92	2594.74	1.41552	25995.5	1634.38	326.877	189.45	1.72539	2819.96	678	135.6	90.392	1.50013	1017.09	781.3	156.26	92.6732	1.68614	1317.38	1011	202.2	140.222	1.442	1457.86
Player 20	3	0	1	6	32376.5	5396.08	2308.23	2.33776	75688.5	3129.83	521.638	462.139	1.12875	3532.78	923.1	153.85	95.7221	1.60726	1483.66	1155.5	192.583	127.872	1.50607	1740.26	2719	453.167	369.755	1.22559	3332.37
Player 20	3	0	1	7	24278.9	3468.41	3877.26	0.894553	21718.8	2155.52	307.932	410.301	0.750503	1617.73	759.1	108.443	110.832	0.978448	742.74	947	135.286	148.598	0.910415	862.163	2171	310.143	470.631	0.658994	1430.68
Player 20	3	0	1	5	28610.1	5722.02	2890.2	1.9798	56642.4	2672.96	534.593	279.068	1.91563	5120.42	991.4	198.28	92.9342	2.13355	2115.21	1128.9	225.78	134.967	1.67285	1888.48	2886	577.2	391.392	1.47474	4256.09
Player 20	3	1	1	6	20894.5	3482.42	2153	1.61747	33796.2	1744.89	290.816	257.084	1.13121	1973.84	640.5	106.75	82.7038	1.29075	826.726	763.7	127.283	103.39	1.2311	940.189	1898	316.333	206.163	1.53439	2912.27
Player 21	2	0	0	6	20991.6	3498.6	4611.93	0.758597	15924.2	1475.16	245.861	377.674	0.650986	960.311	547.3	91.2167	126.214	0.722716	395.542	650.2	108.367	153.998	0.703691	457.54	2222	370.333	524.046	0.70668	1570.24
Player 21	2	0	0	5	19596.8	3919.36	4610.71	0.850055	16658.4	1419.54	283.908	412.106	0.688921	977.952	508.3	101.66	125.311	0.811261	412.364	650.7	130.14	167.636	0.776325	505.155	1975	395	524.639	0.752899	1486.98
Player 21	2	0	0	7	26572.6	3796.09	4838.64	0.784536	20847.2	1860.23	265.747	431.946	0.615232	1144.47	724.8	103.543	140.382	0.737579	534.597	879.4	125.629	180.732	0.695111	611.281	2687	383.857	523.729	0.732931	1969.38
Player 21	2	0	0	7	23200.2	3314.31	3840.58	0.862973	20021.2	2163.99	309.141	413.168	0.748221	1619.14	768.8	109.829	124.321	0.88343	679.181	919	131.286	164.04	0.800327	735.501	2357	336.714	489.437	0.687962	1621.53
Player 21	2	0	0	6	30707	5117.83	4137.71	1.23688	37980.8	2605.44	434.24	460.549	0.942875	2456.61	958.3	159.717	118.283	1.35029	1293.98	1218.9	203.15	163.841	1.23992	1511.34	2945	490.833	489.878	1.00195	2950.74
Player 21	2	0	0	5	17363.5	3472.7	3726.65	0.931857	16180.3	1350.03	270.007	401.458	0.672565	907.985	538	107.6	107.661	0.999434	537.695	623.6	124.72	126.527	0.985718	614.694	1211	242.2	305.718	0.792235	959.396
Player 21	2	1	0	7	22824.6	3260.66	1508.53	2.16148	49335	1579.59	225.656	141.198	1.59815	2524.43	864.5	123.5	58.0598	2.12712	1838.89	979.7	139.957	64.9908	2.15349	2109.78	1580	225.714	143.964	1.56785	2477.21
Player 21	2	1	0	4	15022.2	3755.55	975.378	3.85035	57840.8	756.619	189.155	142.676	1.32576	1003.1	580.6	145.15	76.6682	1.89322	1099.2	690.6	172.65	87.0332	1.98373	1369.96	1099	274.75	131.162	2.09473	2302.11
Player 21	2	1	0	5	15507	3101.4	1046.64	2.9632	45950.3	1187.7	237.54	110.03	2.15887	2564.09	540.5	108.1	45.0741	2.39827	1296.27	621	124.2	55.3043	2.24576	1394.61	777	155.4	62.5284	2.48527	1931.06
Player 21	2	1	0	4	9308.5	2327.12	2217.96	1.04922	9766.67	888.938	222.234	205.426	1.08182	961.672	411.9	102.975	101.352	1.01602	418.497	433.2	108.3	111.532	0.971023	420.647	662	165.5	166.416	0.994495	658.356
Player 21	2	0	1	6	30944.7	5157.45	1724.89	2.99001	92525.1	2039.17	339.862	234.446	1.44963	2956.05	1026.5	171.083	62.3196	2.74526	2818.01	1252.4	208.733	72.1923	2.89135	3621.13	2432	405.333	227.289	1.78334	4337.08
Player 21	2	0	1	7	27910.1	3987.16	3241.55	1.23002	34329.9	1864.03	266.29	312.128	0.853143	1590.29	854.1	122.014	104.441	1.16826	997.808	1025.7	146.529	133.024	1.10152	1129.83	2093	299	290.05	1.03086	2157.58
Player 21	2	0	1	6	22721.2	3786.87	2713.54	1.39555	31708.5	1154.11	192.351	174.918	1.09966	1269.13	674.5	112.417	74.4362	1.51024	1018.66	798.1	133.017	91.4103	1.45516	1161.36	2398	399.667	273.078	1.46356	3509.62
Player 21	2	0	1	6	26628.8	4438.13	3389.52	1.30937	34866.9	1958.54	326.423	303.428	1.07578	2106.96	820.7	136.783	99.33	1.37706	1130.15	1021.9	170.317	121.982	1.39625	1426.82	2558	426.333	438.022	0.973315	2489.74
Player 21	2	1	1	6	27270.2	4545.03	1359.15	3.34403	91192.5	1872.63	312.105	92.2336	3.38385	6336.71	928.3	154.717	45.4881	3.40125	3157.38	1053.2	175.533	57.8884	3.03227	3193.59	2419	403.167	226.54	1.77967	4305.03
Player 21	2	1	1	6	24592.9	4098.82	1995.19	2.05435	50522.3	1945.31	324.218	250.198	1.29584	2520.81	909.2	151.533	71.4567	2.12063	1928.08	1034.5	172.417	82.8533	2.08099	2152.78	1710	285	183.415	1.55385	2657.08
Player 21	2	1	1	7	25766.2	3680.89	2706.21	1.36016	35046.2	2122.81	303.259	232.259	1.30569	2771.75	884.8	126.4	94.9803	1.3308	1177.49	1101.6	157.371	115.923	1.35755	1495.47	1900	271.429	231.516	1.1724	2227.55
Player 21	2	1	1	5	22971	4594.2	1693.06	2.71355	62333	2036.73	407.346	232.433	1.75253	3569.43	757.4	151.48	74.3634	2.03702	1542.84	927.2	185.44	95.3725	1.94438	1802.83	2151	430.2	229.991	1.87051	4023.47
Player 21	2	2	1	6	4114.9	685.817	1679.9	0.408248	1679.9	168.803	28.1338	68.9135	0.408248	68.9135	182.3	30.3833	74.4237	0.408248	74.4237	228.9	38.15	93.448	0.408248	93.448	272	45.3333	111.044	0.408248	111.044
Player 21	2	2	1	5	21244.8	4248.96	2756.98	1.54117	32741.8	1382.09	276.418	214.865	1.28647	1778.03	735.7	147.14	92.5665	1.58956	1169.44	826.9	165.38	101.443	1.63028	1348.08	1514	302.8	201.015	1.50635	2280.62
Player 22	0	0	0	5	20589.3	4117.86	4898.45	0.840646	17308.3	1412.69	282.538	400.634	0.705226	996.265	432.4	86.48	102.496	0.843741	364.834	641.3	128.26	158.343	0.810014	519.462	1875	375	431.799	0.868461	1628.36
Player 22	0	2	0	5	10899.3	2179.86	1721.97	1.26591	13797.5	426.565	85.313	69.9054	1.22041	520.583	311.6	62.32	39.9797	1.55879	485.719	355	71	48.1383	1.47492	523.596	518	103.6	75.0253	1.38087	715.289
Player 22	0	2	0	7	11363.2	1623.31	2239.11	0.724982	8238.11	496.955	70.9936	122.906	0.577624	287.053	267.4	38.2	56.9076	0.671263	179.496	306.3	43.7571	65.5922	0.667109	204.336	1072	153.143	214.917	0.712569	763.874
Player 22	0	2	0	5	7497.1	1499.42	2189.79	0.684732	5133.51	173.587	34.7174	56.6888	0.612421	106.308	232	46.4	65.5147	0.708238	164.311	294.2	58.84	83.0693	0.708325	208.389	508	101.6	145.041	0.700493	355.851
Player 22	0	2	0	7	22536.1	3219.44	1858.56	1.73223	39037.7	659.932	94.276	115.337	0.817396	539.426	529.4	75.6286	39.2902	1.92487	1019.03	699.2	99.8857	57.9284	1.72429	1205.63	2089	298.429	159.971	1.86552	3897.07
Player 22	0	0	1	5	21427.8	4704.55	6653.24	0.707107	15151.7	1060.03	298.889	422.693	0.707107	749.557	409.7	93.6	132.37	0.707107	289.702	610.8	143.2	202.515	0.707107	431.901	1689	455	643.467	0.707107	1194.3
Player 22	0	0	1	6	22499.4	2449.6	3464.26	0.707107	15909.5	961.531	79.089	111.849	0.707107	679.905	613.9	85.75	121.269	0.707107	434.093	856.6	104.95	148.422	0.707107	605.708	2535	184	260.215	0.707107	1792.52
Player 22	0	2	1	5	22011.4	3666.05	1376.81	2.66271	58610.1	794.194	88.7475	42.8268	2.07224	1645.76	483.1	112.717	51.9344	2.17037	1048.5	707	134.4	50.3173	2.67105	1888.43	1487	407	248.683	1.63662	2433.66
Player 23	2	0	0	7	27034.9	3862.13	4005.11	0.964301	26069.8	1414	202	292.955	0.689525	974.989	775	110.714	97.794	1.13212	877.391	983.1	140.443	136.211	1.03107	1013.65	2678	382.571	436.239	0.876976	2348.54
Player 23	2	0	0	4	15203.4	3800.85	5218.08	0.728401	11074.2	821.986	205.496	410.654	0.500413	411.333	382.7	95.675	133.648	0.715872	273.964	519.5	129.875	199.08	0.652375	338.909	1504	376	512.82	0.733201	1102.73
Player 23	2	0	0	7	31853.4	4550.49	4819	0.944281	30078.6	1565.82	223.689	330.188	0.677459	1060.78	677	96.7143	100.788	0.959578	649.635	1003.8	143.4	172.416	0.831709	834.869	3035	433.571	593.399	0.730658	2217.55
Player 23	2	0	0	4	26442.7	6610.67	5806.84	1.13843	30103.1	1933.97	483.494	522.876	0.924681	1788.31	546.4	136.6	127.144	1.07437	587.036	927.4	231.85	239.86	0.966605	896.429	2702	675.5	673.737	1.00262	2709.07
Player 23	2	0	0	5	26198.6	5239.72	5031.11	1.04146	27284.9	2101.94	420.389	505.721	0.831266	1747.28	609.7	121.94	117.689	1.03612	631.724	930.3	186.06	191.108	0.973584	905.726	2720	544	611.729	0.889283	2418.85
Player 23	2	0	0	5	20932.9	4186.58	4756.34	0.880211	18425.4	1641.35	328.269	445.408	0.737009	1209.69	560.2	112.04	115.028	0.974028	545.65	870.8	174.16	191.945	0.907344	790.115	1680	336	535.632	0.627296	1053.86
Player 23	2	1	0	4	11889.5	2972.38	3461.9	0.858597	10208.3	1096.3	274.076	318.011	0.861845	944.844	286	71.5	82.7263	0.864296	247.189	402.6	100.65	116.269	0.865666	348.517	997	249.25	211.486	1.17857	1175.03
Player 23	2	2	0	4	12953.9	3238.47	2661.49	1.21679	15762.2	656.29	164.072	124.796	1.31473	862.841	427	106.75	74.743	1.42823	609.853	587.9	146.975	102.907	1.42823	839.659	809	202.25	200.55	1.00848	815.858
Player 23	2	2	0	7	17197.2	2456.74	2885.4	0.851438	14642.3	774.779	110.683	159.382	0.694451	538.046	473.2	67.6	85.4885	0.79075	374.183	611.6	87.3714	118.888	0.734904	449.467	1460	208.571	183.879	1.13428	1656.05
Player 23	2	2	0	6	14286.4	2381.07	2200.55	1.08203	15458.3	727.526	121.254	139.365	0.87005	632.984	465.6	77.6	76.3477	1.0164	473.237	673.5	112.25	117.915	0.951959	641.144	863	143.833	122.125	1.17775	1016.4
Player 23	2	0	1	6	37283.9	6213.98	2851.52	2.17919	81248.6	2312.88	385.479	240.751	1.60115	3703.27	1148.8	191.467	47.0908	4.0659	4670.91	1436.1	239.35	86.2153	2.77619	3986.89	3329	554.833	384.84	1.44172	4799.5
Player 23	2	0	1	5	16309.3	3261.86	2137.65	1.52591	24886.5	1333.32	266.665	185.931	1.43421	1912.27	689.5	137.9	78.5656	1.75522	1210.23	840.3	168.06	94.1345	1.78532	1500.2	1103	220.6	171.002	1.29004	1422.92
Player 23	2	0	1	6	37336.2	6222.7	3107.09	2.00274	74774.8	2578.47	429.745	415.159	1.03513	2669.06	1067.1	177.85	102.703	1.73169	1847.88	1499.2	249.867	157.352	1.58795	2380.66	2949	491.5	413.062	1.1899	3509
Player 23	2	0	1	4	27465.8	6866.45	3510.48	1.95599	53722.8	1705.64	426.411	378.703	1.12598	1920.51	667.2	166.8	52.7891	3.15974	2108.18	1007.6	251.9	100.717	2.50107	2520.08	2254	563.5	505.502	1.11473	2512.61
Player 23	2	2	1	7	27511.3	4425.34	3068.65	1.44211	39674.4	2014.36	237.592	206.728	1.1493	2315.1	846.6	124.529	78.1823	1.5928	1348.46	1231.5	175.357	107.937	1.62462	2000.72	1724	278.429	233.355	1.19315	2057
Player 23	2	2	1	6	17098.8	4323.88	2185.69	1.97827	33826.1	1062.28	234.063	172.598	1.35612	1440.58	688	158.783	89.2531	1.77902	1223.97	883.6	214.883	126.337	1.70088	1502.89	1556	75240.3	183688	0.409609	637.352
Player 23	2	2	1	6	30977.4	2849.8	2640.6	1.07922	33431.6	1663.15	177.047	162.196	1.09156	1815.42	871.7	114.667	99.7372	1.14969	1002.18	1227.5	147.267	125.492	1.17352	1440.49	1949	259.333	229.025	1.13234	2206.93
Player 23	2	2	1	5	21010.8	4202.16	2506.62	1.67642	35223	942.934	188.587	146.328	1.2888	1215.25	676.9	135.38	79.8187	1.69609	1148.09	906.1	181.22	108.53	1.66977	1512.97	1985	397	123.584	3.21239	6376.6
Player 23	2	2	1	6	19192.6	3198.77	2620.56	1.22064	23427.3	1251.42	208.569	189.89	1.09837	1374.52	574.2	95.7	77.2151	1.2394	711.661	855.7	142.617	125.574	1.13572	971.832	1419	236.5	239.583	0.987133	1400.74
Player 24	1	0	0	5	13795.7	2759.14	4735.8	0.582613	8037.55	2113.36	422.671	842.159	0.50189	1060.67	531.1	106.22	182.996	0.580451	308.278	643.9	128.78	226.864	0.567653	365.512	1429	285.8	503.223	0.567939	811.585
Player 24	1	0	0	5	24420.9	4884.18	5299.01	0.921715	22509.1	3383.1	676.62	845.282	0.800466	2708.06	880.8	176.16	191.329	0.920718	810.968	1202	240.4	267.034	0.900258	1082.11	2505	501	592.878	0.845031	2116.8
Player 24	1	0	0	7	25386.9	3626.7	4510.83	0.803998	20411	2480.25	354.322	532.037	0.665973	1651.78	858.1	122.586	168.44	0.727771	624.5	1069	152.714	217.601	0.70181	750.235	2528	361.143	532.777	0.677849	1713.6
Player 24	1	0	0	5	27643.3	5528.66	4723.88	1.17036	32352.7	3140.45	628.09	652.112	0.963164	3024.77	908.9	181.78	172.89	1.05142	955.636	1132.7	226.54	249.683	0.907309	1027.71	2494	498.8	601.563	0.829174	2067.96
Player 24	1	0	0	7	22008.2	3144.03	3371.85	0.932434	20521.2	1524.82	217.832	329.766	0.660564	1007.24	681.1	97.3	109.955	0.884904	602.708	821.2	117.314	139.4	0.841568	691.096	1710	244.286	365.158	0.668987	1143.97
Player 24	1	0	0	4	14054.1	3513.53	4883.59	0.719456	10111.3	1635.6	408.901	817.443	0.500219	818.16	442.9	110.725	173.9	0.636716	282.001	599.9	149.975	245.903	0.609896	365.876	1409	352.25	526.327	0.669261	942.988
Player 24	1	0	0	7	30253.5	4321.93	4495.54	0.961381	29085.1	3414.75	487.821	726.167	0.671775	2293.94	836.6	119.514	153.098	0.780639	653.083	1114.3	159.186	214.479	0.742196	827.03	2720	388.571	577.875	0.672415	1828.97
Player 24	1	0	0	4	23867	5966.75	5398.54	1.10525	26379	3040.16	760.039	837.478	0.907534	2759.04	740.8	185.2	188.765	0.981115	726.81	979.2	244.8	259.609	0.942957	923.343	2451	612.75	601.829	1.01815	2495.48
Player 24	1	0	0	7	27093.4	3870.49	4808.65	0.804901	21807.5	3568.13	509.733	776.554	0.656404	2342.14	860.8	122.971	167.161	0.735647	633.245	1060.2	151.457	213.828	0.708313	750.953	2947	421	512.355	0.821695	2421.54
Player 24	1	0	0	6	30881.8	5146.97	4448.73	1.15695	35728.8	3418.99	569.832	576.502	0.988429	3379.43	1032	172	152.355	1.12895	1165.07	1235.2	205.867	202.503	1.01661	1255.72	2986	497.667	512.13	0.971758	2901.67
Player 24	1	2	0	5	8017.2	1603.44	2195.65	0.730282	5854.81	594.566	118.913	174.6	0.681062	404.936	307.4	61.48	84.4305	0.728173	223.84	342.5	68.5	93.8066	0.730226	250.102	719	143.8	196.945	0.730154	524.981
Player 24	1	0	1	6	23216.9	2410.95	3409.6	0.707107	16416.8	1935.57	115.742	163.683	0.707107	1368.65	907.5	113.35	160.301	0.707107	641.699	1038.4	121.4	171.686	0.707107	734.26	3022	276	390.323	0.707107	2136.88
Player 24	1	0	1	6	33360.3	5281.83	2569.41	2.05566	68577.4	3539.15	459.247	499.765	0.918927	3252.22	1204.6	189.033	93.6158	2.01925	2432.38	1517.8	220.167	130.912	1.68179	2552.62	2558	634.833	386.22	1.64371	4204.61
Player 24	1	0	1	5	18995.5	3799.1	3140.58	1.20968	22978.5	1745.8	349.16	355.372	0.982521	1715.29	723	144.6	112.409	1.28637	930.046	778	155.6	136.112	1.14318	889.391	1162	232.4	162.389	1.43113	1662.97
Player 24	1	0	1	6	33142.5	5523.75	2542.89	2.17224	71993.4	2918.45	486.408	460.826	1.05551	3080.46	974.1	162.35	108.615	1.49473	1456.02	1132.5	188.75	131.873	1.4313	1620.95	3736	622.667	335.482	1.85604	6934.16
Player 24	1	0	1	4	21821.6	5455.4	2637.71	2.06823	45132.1	1918.88	479.721	643.901	0.745023	1429.61	651.7	162.925	91.4776	1.78104	1160.7	833.3	208.325	151.839	1.37201	1143.29	1628	407	316.82	1.28464	2091.4
Player 24	1	2	1	5	15920.8	3184.16	2054.98	1.54949	24669.1	1095.78	219.156	180.935	1.21124	1327.25	549.6	109.92	84.4183	1.30209	715.627	642.7	128.54	101.819	1.26243	811.365	1483	296.6	255.055	1.16289	1724.56
Player 25	0	2	0	7	11172	1596	1746.14	0.914017	10211.4	651.894	93.1277	110.738	0.840976	548.227	385.7	55.1	56.927	0.967906	373.321	383.7	54.8143	56.4632	0.970797	372.495	856	122.286	97.8174	1.25014	1070.12
Player 25	0	2	0	5	9647.9	1929.58	2058.52	0.937363	9043.58	342.055	68.411	74.4824	0.918485	314.172	295.4	59.08	59.8433	0.987246	291.632	321	64.2	64.8648	0.989751	317.71	597	119.4	115.753	1.03151	615.809
Player 25	0	2	0	7	14864.2	2123.46	2698.51	0.786899	11696.6	688.939	98.4199	189.8	0.518546	357.247	402.7	57.5286	81.0495	0.709795	285.834	434.9	62.1286	86.81	0.715685	311.251	1173	167.571	222.016	0.75477	885.346
Player 25	0	2	0	5	8809.1	1761.82	2463.39	0.715202	6300.28	193.794	38.7588	57.3592	0.675721	130.951	296.3	59.26	81.6522	0.725761	215.043	314.7	62.94	86.9468	0.723891	227.809	606	121.2	166.082	0.72976	442.235
Player 25	0	2	0	7	26076	3725.14	1930.18	1.92994	50325.2	601.219	85.8884	107.052	0.802308	482.363	655.6	93.6571	58.6939	1.59569	1046.13	684.9	97.8429	67.5042	1.44943	992.716	1981	283	157.14	1.80094	3567.66
Player 25	0	2	0	4	13296.8	3324.2	1515.32	2.19373	29169.5	601.249	150.312	218.3	0.688559	413.995	480.6	120.15	69.427	1.73059	831.724	504.6	126.15	77.0672	1.63688	825.971	905	226.25	149.353	1.51487	1370.96
Player 25	0	2	0	7	19722.8	2817.54	2006.67	1.40409	27692.6	712.764	101.823	161.803	0.629303	448.545	546.3	78.0429	66.244	1.17811	643.602	530.6	75.8	68.8744	1.10055	583.954	1067	152.429	121.253	1.25711	1341.34
Player 25	0	2	0	4	9677.5	2419.38	2630.86	0.919615	8899.58	355.995	88.9988	125.369	0.709894	252.719	313.9	78.475	103.548	0.757858	237.892	291.1	72.775	109.287	0.665905	193.845	650	162.5	184.068	0.882826	573.837
Player 25	0	2	1	7	26889.2	3841.31	2533.01	1.5165	40777.5	820.432	117.205	134.564	0.870995	714.592	581.9	83.1286	48.8726	1.70092	989.767	652.2	93.1714	55.6262	1.67496	1092.41	1778	254	219.234	1.15858	2059.95
Player 25	0	2	1	6	22764	3794	1641.28	2.31162	52621.6	1259.2	209.867	128.803	1.62937	2051.7	619	103.167	47.5925	2.16771	1341.81	727.5	121.25	52.5304	2.30819	1679.2	1581	263.5	182.307	1.44536	2285.12
Player 25	0	2	1	7	23305.8	3329.4	2322.34	1.43364	33412.2	695.919	99.417	95.2824	1.04339	726.117	708.7	101.243	79.5816	1.27219	901.6	803.8	114.829	84.4677	1.35944	1092.72	1614	230.571	169.763	1.35819	2192.12
Player 25	0	2	1	6	13360.1	2226.68	2559	0.870138	11625.1	383.912	63.9853	86.9392	0.735978	282.551	470.6	78.4333	90.7085	0.864674	406.916	519.3	86.55	103.31	0.837766	435.052	1704	284	235.942	1.20368	2051.08
Player 25	0	2	1	6	22418	3736.33	2310.29	1.61726	36255.7	600.879	100.147	115.355	0.868163	521.661	805	134.167	83.4344	1.60805	1294.48	844.6	140.767	91.0086	1.54674	1306.38	2119	353.167	211.983	1.66601	3530.28
Player 25	0	2	1	5	13864.3	2772.86	2602.79	1.06534	14770.2	332.437	66.4874	61.8585	1.07483	357.313	431.8	86.36	85.4589	1.01054	436.353	420.5	84.1	82.6433	1.01763	427.912	1630	326	311.166	1.04767	1707.71
Player 25	0	2	1	6	17160.3	2860.05	2482.07	1.15228	19773.5	387.921	64.6535	60.9454	1.06084	411.523	506.7	84.45	67.9718	1.24243	629.537	502.1	83.6833	69.5524	1.20317	604.111	1645	274.167	263.096	1.04208	1714.22
Player 25	0	2	1	7	26499	3785.57	2847.64	1.32937	35227.1	1311.98	187.425	189.792	0.987529	1295.62	739.1	105.586	76.5713	1.37892	1019.16	683.1	97.5857	74.2526	1.31424	897.758	2335	333.571	171.435	1.94576	4543.35
Player 25	0	2	1	5	18641.5	3728.3	2389.82	1.56007	29082.1	325.933	65.1866	69.3142	0.94045	306.524	436.9	87.38	69.5544	1.25628	548.87	329.8	65.96	55.9928	1.17801	388.507	1473	294.6	252.373	1.16732	1719.46
Player 26	4	1	0	5	9719	1943.8	1777.25	1.09371	10629.8	654.709	130.942	168.002	0.779406	510.284	332.1	66.42	61.6183	1.07793	357.98	402.3	80.46	74.6273	1.07816	433.743	671	134.2	61.9613	2.16587	1453.3
Player 26	4	1	0	4	7674.4	1918.6	1372.03	1.39836	10731.6	374.529	93.6322	112.886	0.829439	310.649	313.9	78.475	64.8196	1.21067	380.029	409.6	102.4	84.9813	1.20497	493.556	440	110	82.0244	1.34106	590.068
Player 26	4	1	0	5	13296	2659.2	2025.18	1.31307	17458.5	901.624	180.325	141.811	1.27159	1146.49	537.8	107.56	95.2477	1.12927	607.319	582.3	116.46	106.695	1.09152	635.594	1636	327.2	281.569	1.16206	1901.13
Player 26	4	2	0	5	11318.9	2263.78	2069.58	1.09384	12381	294.527	58.9054	61.3711	0.959822	282.694	506	101.2	93.1199	1.08677	549.906	595.6	119.12	109.137	1.09147	650.079	636	127.2	118.039	1.07761	685.36
Player 26	4	2	0	4	11518.6	2879.65	1508.18	1.90935	21993	911.058	227.764	221.124	1.03003	938.417	537.5	134.375	98.9646	1.35781	729.822	628.3	157.075	103.86	1.51237	950.221	984	246	180.981	1.35926	1337.51
Player 26	4	2	0	4	6148.9	1537.22	1780.98	0.863135	5307.33	194.937	48.7343	66.6922	0.730734	142.447	137	34.25	43.3027	0.790944	108.359	172.8	43.2	64.2528	0.672344	116.181	239	59.75	72.3066	0.826342	197.496
Player 26	4	2	0	4	7965.4	1991.35	2058.57	0.967348	7705.31	442.684	110.671	133.312	0.830166	367.501	301.6	75.4	82.9901	0.908542	274.016	279	69.75	78.4468	0.889138	248.069	650	162.5	184.068	0.882826	573.837
Player 26	4	2	0	4	6816.2	1704.05	2182.37	0.780824	5322.25	154.673	38.6683	69.2737	0.558196	86.3378	198.5	49.625	67.3095	0.737266	146.347	221.9	55.475	75.4167	0.73558	163.225	938	234.5	178.916	1.31067	1229.41
Player 26	4	2	0	6	10783.6	1797.27	1976.29	0.909413	9806.74	270.233	45.0388	51.6502	0.871998	235.643	362.5	60.4167	66.1862	0.912829	330.901	438.9	73.15	82.6363	0.885205	388.516	769	128.167	112.663	1.13761	874.822
Player 26	4	2	0	5	6876.4	1375.28	1887.64	0.728569	5009.93	259.84	51.968	72.1662	0.720116	187.115	242.4	48.48	66.8547	0.725155	175.777	263.3	52.66	73.2784	0.71863	189.215	573	114.6	164.021	0.698692	400.351
Player 26	4	0	1	7	30599.7	4371.39	2915.64	1.49929	45877.8	1763.65	251.95	302.557	0.832737	1468.66	951.3	135.9	88.3243	1.53865	1463.72	1189.7	169.957	121.056	1.40395	1670.28	1938	276.857	259.51	1.06685	2067.55
Player 26	4	0	1	6	22127.6	3687.93	2425.5	1.52049	33644.7	1537.02	256.17	259.813	0.98598	1515.47	784.5	130.75	94.9226	1.37744	1080.6	995.9	165.983	125.63	1.32121	1315.79	1530	255	216.461	1.17804	1802.41
Player 26	4	1	1	6	15763.7	2627.28	1466.81	1.79115	28235.1	874.328	145.721	100.158	1.45492	1272.08	637.3	106.217	58.159	1.82632	1163.91	712.9	118.817	63.1552	1.88135	1341.21	1855	309.167	259.685	1.19055	2208.46
Player 26	4	2	1	5	14743.3	2948.66	1897.41	1.55405	22911.8	747.386	149.477	131.073	1.14041	852.329	545	109	77.282	1.41042	768.679	701.7	140.34	98.6707	1.42231	998.033	1383	276.6	180.784	1.53	2116
Player 26	4	2	1	5	21918.5	4383.7	1290.95	3.39571	74428.9	1270.81	254.162	205.864	1.23461	1568.95	820.3	164.06	48.5763	3.37737	2770.46	993.3	198.66	50.2584	3.95278	3926.29	2457	491.4	234.81	2.09275	5141.9
Player 26	4	2	1	5	20605.3	4121.06	3082.26	1.33703	27549.8	1431.67	286.333	300.882	0.951646	1362.44	705.9	141.18	88.4503	1.59615	1126.72	791.8	158.36	105.889	1.49553	1184.16	1500	300	196.586	1.52605	2289.08
Player 26	4	2	1	6	20946.9	3491.15	2042.64	1.70914	35801.1	1126.09	187.681	196.2	0.956582	1077.19	760.8	126.8	76.4489	1.65862	1261.88	812.5	135.417	77.1148	1.75604	1426.78	2412	402	289.054	1.39074	3354.47
Player 26	4	2	1	7	18983.7	2711.96	2686.25	1.00957	19165.4	784.473	112.068	162.067	0.69149	542.455	562.7	80.3857	78.588	1.02287	575.572	724.8	103.543	99.5663	1.03994	753.747	1415	202.143	218.882	0.923526	1306.79
Player 26	4	2	1	5	15746.6	3149.32	2295.48	1.37197	21603.8	761.015	152.203	135.705	1.12157	853.535	550.6	110.12	87.9821	1.25162	689.141	649.1	129.82	106.719	1.21646	789.605	1762	352.4	249.722	1.41117	2486.48
Player 26	4	2	1	6	14334.8	2389.13	1967.42	1.21435	17407.5	644.401	107.4	85.2165	1.26032	812.152	524.1	87.35	79.2272	1.10253	577.834	653.5	108.917	92.4918	1.17758	769.55	1310	218.333	219.492	0.994722	1303.09
Player 27	3	2	0	4	4653.2	1163.3	2326.6	0.5	2326.6	532.523	133.131	266.262	0.5	266.262	166.8	41.7	83.4	0.5	83.4	201.4	50.35	100.7	0.5	100.7	232	58	116	0.5	116
Player 27	3	2	0	5	12947.1	2589.42	2489.08	1.04031	13469	880.805	176.161	204.141	0.862938	760.08	645.4	129.08	122.774	1.05136	678.547	739.1	147.82	144.578	1.02242	755.674	500	100	92.7685	1.07795	538.976
Player 27	3	2	0	7	15287.6	2183.94	2757.47	0.79201	12107.9	1233.7	176.243	272.424	0.646946	798.139	607.1	86.7286	115.691	0.749655	455.115	709.1	101.3	135.248	0.748995	531.112	1257	179.571	213.559	0.840853	1056.95
Player 27	3	2	0	5	7988.7	1597.74	2217.24	0.720597	5756.64	618.958	123.792	180.789	0.684731	423.82	382.5	76.5	108.568	0.704627	269.52	451.2	90.24	123.929	0.728159	328.545	586	117.2	174.526	0.671535	393.519
Player 27	3	2	0	7	27965.2	3995.03	2118.01	1.88621	52748.4	2376.16	339.452	271.27	1.25134	2973.4	1173.2	167.6	89.9767	1.8627	2185.32	1313.6	187.657	103.86	1.80682	2373.44	2130	304.286	101.924	2.98541	6358.92
Player 27	3	2	0	4	8849.6	2212.4	2597.75	0.851659	7536.85	582.364	145.591	184.637	0.788524	459.208	463.3	115.825	135.072	0.857504	397.282	491.2	122.8	146.46	0.838456	411.849	696	174	202.61	0.858794	597.721
Player 27	3	2	0	7	13185.4	1883.63	2360.12	0.798106	10523.3	1041.96	148.851	198.705	0.749106	780.536	604	86.2857	112.734	0.76539	462.296	676.3	96.6143	126.914	0.76126	514.84	1683	240.429	65.1405	3.69092	6211.82
Player 27	3	2	0	4	9326.5	2331.62	2692.33	0.866024	8076.98	756.644	189.161	271.853	0.695822	526.49	518.5	129.625	149.695	0.865928	448.984	597.6	149.4	172.53	0.865938	517.485	949	237.25	84.0372	2.82315	2679.17
Player 27	3	2	0	7	18794.4	2684.91	2770	0.969282	18217.1	1376.2	196.6	217.262	0.904898	1245.32	749.2	107.029	119.008	0.899343	673.788	845.9	120.843	138.37	0.873333	738.752	1310	187.143	182.231	1.02695	1345.31
Player 27	3	2	0	6	13622.9	2270.48	1971.18	1.15184	15691.4	1122.73	187.122	200.63	0.932673	1047.14	577.2	96.2	92.3713	1.04145	601.125	609.8	101.633	98.9433	1.02719	626.379	1061	176.833	170.998	1.03413	1097.21
Player 27	3	2	0	5	7569.7	1513.94	2084.61	0.726247	5497.47	654.881	130.976	228.957	0.572057	374.629	297.5	59.5	83.4835	0.712715	212.033	312.1	62.42	87.6483	0.712164	222.266	382	76.4	109.347	0.698692	266.9
Player 27	3	1	1	6	26755	4459.17	1281.36	3.48003	93108.1	2701.17	450.194	246.867	1.82363	4925.94	1101.8	183.633	75.4938	2.43243	2680.05	1328.7	221.45	89.1632	2.48365	3300.02	1323	220.5	143.287	1.53887	2035.93
Player 27	3	2	1	6	27510.7	4585.12	1902.97	2.40945	66285.6	1198.28	199.713	119.715	1.66824	1999.01	1012.3	168.717	53.3992	3.15954	3198.4	1240.5	206.75	52.7298	3.92094	4863.92	1502	250.333	114.476	2.18678	3284.55
Player 27	3	2	1	7	22741.3	3248.76	2330.91	1.39377	31696.2	1367.93	195.418	175.518	1.11338	1523.02	1020.9	145.843	112.933	1.29142	1318.41	1170.8	167.257	127.324	1.31363	1538	1515	216.429	172.976	1.25121	1895.58
Player 27	3	2	1	6	14458.6	2409.77	2827.77	0.852178	12321.3	1266.51	211.086	252.748	0.835163	1057.75	695.4	115.9	135.95	0.852518	592.841	800.4	133.4	153.678	0.868049	694.786	1124	187.333	212.872	0.880026	989.15
Player 27	3	2	1	6	23774.7	3962.45	2324.74	1.70447	40523.2	2182.53	363.754	289.221	1.2577	2744.97	1021.2	170.2	101.723	1.67317	1708.64	1049.3	174.883	108.017	1.61904	1698.86	2266	377.667	231.928	1.62838	3689.9
Player 27	3	2	1	5	11972.9	2394.58	2231.01	1.07332	12850.7	855.527	171.105	183.228	0.933838	798.924	530.5	106.1	103.198	1.02812	545.416	586.5	117.3	110.965	1.05709	619.984	1661	332.2	260.839	1.27358	2115.42
Player 27	3	2	1	6	20850.9	3475.15	2057.89	1.6887	35210.9	1654.54	275.757	209.883	1.31386	2173.83	934.1	155.683	90.923	1.71225	1599.42	994.5	165.75	89.4953	1.85205	1841.87	2016	336	214.629	1.56549	3156.03
Player 27	3	2	1	7	25383.8	3626.26	2850.68	1.27207	32289.9	2247.81	321.116	313.905	1.02297	2299.44	1058.2	151.171	103.679	1.45807	1542.93	1289.5	184.214	129.46	1.42295	1834.89	2666	380.857	197.905	1.92444	5130.56
Player 27	3	2	1	5	18551.2	3710.24	2209.6	1.67915	31150.2	1789.86	357.971	339.376	1.05479	1887.92	842.2	168.44	107.617	1.56519	1318.2	952.1	190.42	116.304	1.63726	1558.84	2191	438.2	158.471	2.76517	6058.48
Player 27	3	2	1	6	15582.5	2597.08	2306.02	1.12622	17549.3	1450.9	241.817	286.717	0.843399	1223.69	585.9	97.65	96.109	1.01603	595.294	685.3	114.217	110.501	1.03363	708.347	1330	221.667	226.509	0.978622	1301.57
Player 28	1	0	0	5	20148.5	4029.7	4551.13	0.885428	17840.1	1686.8	337.361	509.808	0.661741	1116.23	576.2	115.24	135.774	0.848761	489.056	617	123.4	157.49	0.78354	483.444	1557	311.4	451.522	0.689668	1073.81
Player 28	1	2	0	5	8687.6	1737.52	2057.89	0.844321	7335.13	712.37	142.474	223.589	0.637215	453.933	200.9	40.18	48.5888	0.826939	166.132	170.7	34.14	48.3082	0.706713	120.636	407	81.4	95.288	0.854253	347.681
Player 28	1	2	0	5	10254.9	2050.98	2330.02	0.88024	9026.77	725.874	145.175	183.467	0.791287	574.375	342.7	68.54	85.9873	0.797094	273.164	315.9	63.18	101.111	0.624856	197.392	462	92.4	109.274	0.845581	390.658
Player 28	1	2	0	7	16332.2	2333.17	2927.81	0.796899	13015.1	1564.19	223.456	346.091	0.645655	1009.93	457.3	65.3286	90.4768	0.722048	330.192	444.6	63.5143	85.4705	0.743114	330.388	1669	238.429	210.328	1.1336	1891.98
Player 28	1	2	0	5	14783.1	2956.62	1916.79	1.54249	22802.7	1140.55	228.109	188.296	1.21144	1381.71	495.7	99.14	79.3918	1.24874	619.002	421.8	84.36	87.8227	0.960572	405.169	892	178.4	129.038	1.38254	1233.22
Player 28	1	2	0	7	28628.5	4089.79	2231.39	1.83284	52471.4	1837.3	262.471	252.873	1.03796	1907.04	735.5	105.071	68.3081	1.5382	1131.34	699.2	99.8857	78.9536	1.26512	884.571	1964	280.571	189.351	1.48175	2910.16
Player 28	1	2	0	4	13203.2	3300.8	1799.05	1.83474	24224.5	1072.85	268.212	259.365	1.03411	1109.44	481.8	120.45	110.233	1.09268	526.455	410.6	102.65	111.353	0.921845	378.509	921	230.25	149.02	1.5451	1423.03
Player 28	1	2	0	7	19738.6	2819.8	2124.41	1.32733	26199.7	1353.73	193.391	185.83	1.04068	1408.81	535.5	76.5	66.9718	1.14227	611.686	513.9	73.4143	69.6724	1.05371	541.5	1067	152.429	121.253	1.25711	1341.34
Player 28	1	2	0	4	10019.4	2504.85	2572.13	0.973843	9757.33	1337.33	334.331	274.787	1.21669	1627.11	373.1	93.275	113.16	0.824273	307.536	297.4	74.35	109.752	0.677438	201.47	746	186.5	195.123	0.955807	713.032
Player 28	1	2	0	7	18719.8	2674.26	2890.61	0.925153	17318.7	1054.11	150.587	171.859	0.876221	923.63	504.3	72.0429	91.0056	0.791631	399.219	447.1	63.8714	94.8298	0.673538	301.139	1255	179.286	160.782	1.11508	1399.43
Player 28	1	2	0	6	15054	2509	2197.51	1.14175	17187.8	706.018	117.67	134.69	0.873634	616.801	341.3	56.8833	58.1984	0.977403	333.588	296	49.3333	57.5858	0.856693	253.581	1004	167.333	146.613	1.14132	1145.89
Player 28	1	0	1	6	34032.9	5672.15	3294.71	1.72159	58590.8	3203.43	533.905	433.61	1.2313	3944.39	1079.9	179.983	111.828	1.60946	1738.06	1236.1	206.017	143.024	1.44044	1780.52	2336	389.333	288.419	1.34989	3153.34
Player 28	1	0	1	5	29188.4	5837.68	2771.8	2.1061	61473.5	2033.57	406.715	295.37	1.37697	2800.17	888.6	177.72	97.6173	1.82058	1617.77	997.7	199.54	139.726	1.42808	1424.79	2056	411.2	344.922	1.19215	2451.07
Player 28	1	0	1	5	33124.8	6624.96	3099.32	2.13755	70805.9	2949.78	589.955	448.965	1.31403	3876.11	951.6	190.32	103.336	1.84176	1752.61	978.2	195.64	144.623	1.35276	1323.27	2742	548.4	321.559	1.70544	4676.32
Player 28	1	0	1	6	28604.7	4767.45	3684.74	1.29384	37009.8	2141.99	356.998	422.382	0.8452	1810.41	806.7	134.45	96.0568	1.39969	1129.13	882.9	147.15	131.279	1.12089	989.636	2183	363.833	302.904	1.20115	2622.12
Player 28	1	1	1	4	18268	4567	821.394	5.56006	101571	1329.67	332.418	242.784	1.36919	1820.57	477.9	119.475	26.0652	4.58369	2190.55	540.5	135.125	38.404	3.51851	1901.76	984	246	163.465	1.50491	1480.83
Player 28	1	2	1	6	28312.7	4718.78	2282.19	2.06766	58540.9	1422.69	237.115	193.963	1.22248	1739.21	783	130.5	54.8627	2.37867	1862.49	768.8	128.133	64.4084	1.98939	1529.44	1247	207.833	101.296	2.05173	2558.51
Player 28	1	2	1	6	15879.9	2646.65	2176.83	1.21583	19307.2	655.168	109.195	105.903	1.03108	675.532	474.3	79.05	62.9932	1.2549	595.198	483.9	80.65	67.5241	1.19439	577.965	1312	218.667	192.66	1.13499	1489.1
Player 28	1	2	1	6	27814.9	4635.82	2008.88	2.30766	64187.3	2119.1	353.183	221.635	1.59353	3376.85	876.4	146.067	53.1011	2.75073	2410.74	843	140.5	64.1122	2.19147	1847.41	2449	408.167	245.805	1.66053	4066.64
Player 28	1	2	1	5	16990.3	3398.06	2017.74	1.68409	28613.2	571.134	114.227	139.112	0.821112	468.965	454.8	90.96	56.2553	1.61691	735.372	483.1	96.62	66.502	1.45289	701.89	1709	341.8	312.534	1.09364	1869.04
Player 28	1	2	1	6	25286.2	4214.37	2325.62	1.81215	45822.4	1669.07	278.178	225.634	1.23287	2057.75	712.6	118.767	62.9311	1.88725	1344.85	666.7	111.117	62.9523	1.76509	1176.79	1711	285.167	194.989	1.46248	2502.3
Player 29	2	0	0	6	34909.7	5818.28	4796.73	1.21297	42344.4	2225.33	370.889	427.715	0.867141	1929.68	1094.7	182.45	142.941	1.2764	1397.27	1351	225.167	193.231	1.16527	1574.29	2616	436	338.785	1.28695	3366.66
Player 29	2	1	0	4	16552.8	4138.2	2628.63	1.57428	26058.7	567.851	141.963	129.75	1.09413	621.302	566.4	141.6	99.3491	1.42528	807.277	632.8	158.2	115.202	1.37325	868.99	1129	282.25	221.992	1.27144	1435.46
Player 29	2	2	0	5	9087.9	1817.58	1998.15	0.909632	8266.64	795.999	159.2	151.235	1.05267	837.923	471.1	94.22	95.3675	0.987968	465.432	546	109.2	115.125	0.948533	517.899	566	113.2	58.9805	1.91928	1086.31
Player 29	2	2	0	4	3487.8	871.95	1743.9	0.5	1743.9	154.491	38.6228	77.2455	0.5	77.2455	119.8	29.95	59.9	0.5	59.9	129.7	32.425	64.85	0.5	64.85	206	51.5	69.0579	0.745751	153.625
Player 29	2	2	0	5	14672.6	2934.52	1805.14	1.62565	23852.5	1057.63	211.525	202.603	1.04404	1104.2	551	110.2	76.5157	1.44023	793.565	615.7	123.14	82.3373	1.49556	920.814	622	124.4	103.737	1.19919	745.896
Player 29	2	2	0	5	9072.5	1814.5	2559.25	0.708997	6432.37	455.257	91.0514	186.247	0.488873	222.563	338	67.6	93.7938	0.72073	243.607	293.6	58.72	85.8382	0.684078	200.845	455	91	124.752	0.729449	331.899
Player 29	2	0	1	5	35085	7017	3262.77	2.15063	75454.8	1757.46	351.493	274.534	1.28032	2250.12	1194.4	238.88	72.4225	3.29842	3939.64	1354.9	270.98	117.32	2.30976	3129.49	2379	475.8	237.746	2.00129	4761.08
Player 29	2	0	1	6	30250.9	5041.82	3934.78	1.28135	38761.9	2195.64	365.939	479.492	0.763181	1675.67	988.8	164.8	119.094	1.38378	1368.28	1115.8	185.967	149.875	1.24081	1384.5	2227	371.167	272.186	1.36365	3036.86
Player 29	2	1	1	6	33119.2	5519.87	1839.49	3.00076	99382.7	2409.56	401.594	319.445	1.25716	3029.2	1136.6	189.433	54.993	3.44468	3915.23	1363.8	227.3	70.3804	3.22959	4404.52	1665	277.5	147.596	1.88013	3130.41
Player 29	2	1	1	5	15431.5	3086.3	2913.36	1.05936	16347.5	719.244	143.849	154.216	0.932774	670.892	581.3	116.26	114.664	1.01392	589.393	649.1	129.82	119.808	1.08357	703.344	948	189.6	174.209	1.08835	1031.75
Player 29	2	2	1	6	27176	4529.33	2171.78	2.08554	56676.7	1926.21	321.035	239.107	1.34264	2586.21	1034.3	172.383	79.1342	2.17837	2253.08	1187.7	197.95	110.911	1.78477	2119.77	1483	247.167	144.175	1.71435	2542.38
Player 29	2	2	1	7	25542.8	3648.97	2601.92	1.40241	35821.6	1711.43	244.491	205.017	1.19254	2040.95	976.9	139.557	109.954	1.26923	1239.91	1101.2	157.314	122.229	1.28704	1417.29	1846	263.714	192.552	1.36958	2528.24
Player 29	2	2	1	6	27852.2	4642.03	3191.44	1.45453	40511.8	1554.18	259.03	219.213	1.18164	1836.48	974	162.333	105.846	1.53367	1493.8	1015.2	169.2	104.434	1.62016	1644.79	1786	297.667	207.487	1.43463	2562.25
Player 29	2	2	1	4	18015.7	4503.93	2188.49	2.05801	37076.5	1645.86	411.465	139.908	2.94097	4840.43	695.2	173.8	51.2825	3.38907	2356.08	758.5	189.625	49.8499	3.80392	2885.27	781	195.25	128.958	1.51406	1182.48

## Sheet: Legends
Playing_Position	Match_Participation	Congested-Fixture
0 = Central Defenders	0 = > 60 min	0 = Congested Week
1 = External Defenders	1 = < 60 min	1 = Non-congested Week
2 = Central Midfielders	2 = Non-participated
3 = External Midfielders
4 = Forwards
